# Supplementary material for: Evaluation of Collagen Alterations in Early Precursor Lesions of High Grade Serous Ovarian Cancer by Second Harmonic Generation Microscopy and Mass Spectrometry
Source: Cancers (Basel). 2021 Jun 4;13(11):2794. doi: 10.3390/cancers13112794 (PMC8200041; doi:10.3390/cancers13112794)
Supplement: Supplementary file 1 [file cancers-13-02794-s001.zip]

Archive with 2 entries (2 files):
- supp only2.pdf
- Supplementary spreadsheet.xlsx
