# Supplementary material for: Evaluation of Collagen Alterations in Early Precursor Lesions of High Grade Serous Ovarian Cancer by Second Harmonic Generation Microscopy and Mass Spectrometry
Source: Cancers (Basel). 2021 Jun 4;13(11):2794. doi: 10.3390/cancers13112794 (PMC8200041; doi:10.3390/cancers13112794)
Supplement: Supplementary file 1 [file cancers-13-02794-s001.zip › Supplementary spreadsheet.xlsx]

## Sheet: Identified proteins
Accession	Gene	Description
A0A075B6I0	IGLV8-61	Immunoglobulin lambda variable 8-61
A0A075B6K5	IGLV3-9	Immunoglobulin lambda variable 3-9
A0A075B6R2	IGHV4-4	Immunoglobulin heavy variable 4-4
A0A075B6S5	IGKV1-27	Immunoglobulin kappa variable 1-27
A0A087WSY6	IGKV3D-15	Immunoglobulin kappa variable 3D-15
A0A0A0MS15	IGHV3-49	Immunoglobulin heavy variable 3-49
A0A0B4J1U7	IGHV6-1	Immunoglobulin heavy variable 6-1
A0A0B4J1V0	IGHV3-15	Immunoglobulin heavy variable 3-15
A0A0B4J1V6	IGHV3-73	Immunoglobulin heavy variable 3-73
A0A0B4J1X5	IGHV3-74	Immunoglobulin heavy variable 3-74
A0A0B4J1X8	IGHV3-43	Immunoglobulin heavy variable 3-43
A0A0B4J1Y9	IGHV3-72	Immunoglobulin heavy variable 3-72
A0A0B4J2H0	IGHV1-69-2	Immunoglobulin heavy variable 1-69D
A0A0C4DH25	IGKV3D-20	Immunoglobulin kappa variable 3D-20
A0A0C4DH29	IGHV1-3	Immunoglobulin heavy variable 1-3
A0A0C4DH31	IGHV1-18	Immunoglobulin heavy variable 1-18
A0A0C4DH33	IGHV1-24	Immunoglobulin heavy variable 1-24
A0A0C4DH34	IGHV4-28	Immunoglobulin heavy variable 4-28
A0A0C4DH35	IGHV3-35	Probable non-functional immunoglobulin heavy variable 3-35
A0A0C4DH38	IGHV5-51	Immunoglobulin heavy variable 5-51
A0A0C4DH68	IGKV2-24	Immunoglobulin kappa variable 2-24
A0A0J9YX35	IGHV3-64D	Immunoglobulin heavy variable 3-64D
A0AVT1	UBA6	Ubiquitin-like modifier-activating enzyme 6
A0FGR8	ESYT2	Extended synaptotagmin-2
A1L0T0	ILVBL	Acetolactate synthase-like protein
A1L4H1	SSC5D	Soluble scavenger receptor cysteine-rich domain-containing protein SSC5D
A2NJV5	IGKV A18	Immunoglobulin kappa variable 2-29
A2RRP1	NBAS	Neuroblastoma-amplified sequence
A5YKK6	CNOT1	CCR4-NOT transcription complex subunit 1
A6NDG6	PGP	Glycerol-3-phosphate phosphatase
A6NDU8	C5orf51	UPF0600 protein C5orf51
A6NHL2	TUBAL3	Tubulin alpha chain-like 3
A6NHQ2	FBLL1	rRNA/tRNA 2-O-methyltransferase fibrillarin-like protein 1
A6NHR9	SMCHD1	Structural maintenance of chromosomes flexible hinge domain-containing protein 1
A6NMB1	SIGLEC16	Sialic acid-binding Ig-like lectin 16
A6NMZ7	COL6A6	Collagen alpha-6(VI) chain
B9A064	IGLL5	Immunoglobulin lambda-like polypeptide 5
E7ETH6	ZNF587B	Zinc finger protein 587B
O00115	DNASE2	Deoxyribonuclease-2-alpha
O00116	AGPS	Alkyldihydroxyacetonephosphate synthase, peroxisomal
O00139	KIF2A	Kinesin-like protein KIF2A
O00148	DDX39A	ATP-dependent RNA helicase DDX39A
O00151	PDLIM1	PDZ and LIM domain protein 1
O00154	ACOT7	Cytosolic acyl coenzyme A thioester hydrolase
O00159	MYO1C	Unconventional myosin-Ic
O00160	MYO1F	Unconventional myosin-If
O00161	SNAP23	Synaptosomal-associated protein 23
O00170	AIP	AH receptor-interacting protein
O00178	GTPBP1	GTP-binding protein 1
O00186	STXBP3	Syntaxin-binding protein 3
O00193	SMAP	Small acidic protein
O00194	RAB27B	Ras-related protein Rab-27B
O00203	AP3B1	AP-3 complex subunit beta-1
O00217	NDUFS8	NADH dehydrogenase [ubiquinone] iron-sulfur protein 8, mitochondrial
O00231	PSMD11	26S proteasome non-ATPase regulatory subunit 11
O00232	PSMD12	26S proteasome non-ATPase regulatory subunit 12
O00233	PSMD9	26S proteasome non-ATPase regulatory subunit 9
O00244	ATOX1	Copper transport protein ATOX1
O00264	PGRMC1	Membrane-associated progesterone receptor component 1
O00267	SUPT5H	Transcription elongation factor SPT5
O00273	DFFA	DNA fragmentation factor subunit alpha
O00291	HIP1	Huntingtin-interacting protein 1
O00299	CLIC1	Chloride intracellular channel protein 1
O00303	EIF3F	Eukaryotic translation initiation factor 3 subunit F
O00339	MATN2	Matrilin-2
O00391	QSOX1	Sulfhydryl oxidase 1
O00401	WASL	Neural Wiskott-Aldrich syndrome protein
O00410	IPO5	Importin-5
O00422	SAP18	Histone deacetylase complex subunit SAP18
O00425	IGF2BP3	Insulin-like growth factor 2 mRNA-binding protein 3
O00429	DNM1L	Dynamin-1-like protein
O00442	RTCA	RNA 3-terminal phosphate cyclase
O00458	IFRD1	Interferon-related developmental regulator 1
O00468	AGRN	Agrin
O00469	PLOD2	Procollagen-lysine,2-oxoglutarate 5-dioxygenase 2
O00471	EXOC5	Exocyst complex component 5
O00479	HMGN4	High mobility group nucleosome-binding domain-containing protein 4
O00483	NDUFA4	Cytochrome c oxidase subunit NDUFA4
O00487	PSMD14	26S proteasome non-ATPase regulatory subunit 14
O00499	BIN1	Myc box-dependent-interacting protein 1
O00533	CHL1	Neural cell adhesion molecule L1-like protein
O00541	PES1	Pescadillo homolog
O00560	SDCBP	Syntenin-1
O00566	MPHOSPH10	U3 small nucleolar ribonucleoprotein protein MPP10
O00567	NOP56	Nucleolar protein 56
O00571	DDX3X	ATP-dependent RNA helicase DDX3X
O00584	RNASET2	Ribonuclease T2
O00625	PIR	Pirin
O00629	KPNA4	Importin subunit alpha-3
O00712	NFIB	Nuclear factor 1 B-type
O00743	PPP6C	Serine/threonine-protein phosphatase 6 catalytic subunit
O00754	MAN2B1	Lysosomal alpha-mannosidase
O00762	UBE2C	Ubiquitin-conjugating enzyme E2 C
O00764	PDXK	Pyridoxal kinase
O14498	ISLR	Immunoglobulin superfamily containing leucine-rich repeat protein
O14531	DPYSL4	Dihydropyrimidinase-related protein 4
O14558	HSPB6	Heat shock protein beta-6
O14561	NDUFAB1	Acyl carrier protein, mitochondrial
O14562	UBFD1	Ubiquitin domain-containing protein UBFD1
O14579	COPE	Coatomer subunit epsilon
O14613	CDC42EP2	Cdc42 effector protein 2
O14617	AP3D1	AP-3 complex subunit delta-1
O14618	CCS	Copper chaperone for superoxide dismutase
O14639	ABLIM1	Actin-binding LIM protein 1
O14653	GOSR2	Golgi SNAP receptor complex member 2
O14662	STX16	Syntaxin-16
O14672	ADAM10	Disintegrin and metalloproteinase domain-containing protein 10
O14735	CDIPT	CDP-diacylglycerol--inositol 3-phosphatidyltransferase
O14737	PDCD5	Programmed cell death protein 5
O14744	PRMT5	Protein arginine N-methyltransferase 5
O14745	SLC9A3R1	Na(+)/H(+) exchange regulatory cofactor NHE-RF1
O14773	TPP1	Tripeptidyl-peptidase 1
O14776	TCERG1	Transcription elongation regulator 1
O14786	NRP1	Neuropilin-1
O14791	APOL1	Apolipoprotein L1
O14817	TSPAN4	Tetraspanin-4
O14818	PSMA7	Proteasome subunit alpha type-7
O14828	SCAMP3	Secretory carrier-associated membrane protein 3
O14832	PHYH	Phytanoyl-CoA dioxygenase, peroxisomal
O14841	OPLAH	5-oxoprolinase
O14879	IFIT3	Interferon-induced protein with tetratricopeptide repeats 3
O14880	MGST3	Microsomal glutathione S-transferase 3
O14907	TAX1BP3	Tax1-binding protein 3
O14929	HAT1	Histone acetyltransferase type B catalytic subunit
O14933	UBE2L6	Ubiquitin/ISG15-conjugating enzyme E2 L6
O14949	UQCRQ	Cytochrome b-c1 complex subunit 8
O14964	HGS	Hepatocyte growth factor-regulated tyrosine kinase substrate
O14974	PPP1R12A	Protein phosphatase 1 regulatory subunit 12A
O14979	HNRNPDL	Heterogeneous nuclear ribonucleoprotein D-like
O14980	XPO1	Exportin-1
O15020	SPTBN2	Spectrin beta chain, non-erythrocytic 2
O15027	SEC16A	Protein transport protein Sec16A
O15031	PLXNB2	Plexin-B2
O15042	U2SURP	U2 snRNP-associated SURP motif-containing protein
O15067	PFAS	Phosphoribosylformylglycinamidine synthase
O15078	CEP290	Centrosomal protein of 290 kDa
O15121	DEGS1	Sphingolipid delta(4)-desaturase DES1
O15127	SCAMP2	Secretory carrier-associated membrane protein 2
O15143	ARPC1B	Actin-related protein 2/3 complex subunit 1B
O15144	ARPC2	Actin-related protein 2/3 complex subunit 2
O15145	ARPC3	Actin-related protein 2/3 complex subunit 3
O15160	POLR1C	DNA-directed RNA polymerases I and III subunit RPAC1
O15165	LDLRAD4	Low-density lipoprotein receptor class A domain-containing protein 4
O15173	PGRMC2	Membrane-associated progesterone receptor component 2
O15212	PFDN6	Prefoldin subunit 6
O15213	WDR46	WD repeat-containing protein 46
O15226	NKRF	NF-kappa-B-repressing factor
O15228	GNPAT	Dihydroxyacetone phosphate acyltransferase
O15230	LAMA5	Laminin subunit alpha-5
O15258	RER1	Protein RER1
O15260	SURF4	Surfeit locus protein 4
O15269	SPTLC1	Serine palmitoyltransferase 1
O15294	OGT	UDP-N-acetylglucosamine--peptide N-acetylglucosaminyltransferase 110 kDa subunit
O15305	PMM2	Phosphomannomutase 2
O15347	HMGB3	High mobility group protein B3
O15355	PPM1G	Protein phosphatase 1G
O15357	INPPL1	Phosphatidylinositol 3,4,5-trisphosphate 5-phosphatase 2
O15371	EIF3D	Eukaryotic translation initiation factor 3 subunit D
O15372	EIF3H	Eukaryotic translation initiation factor 3 subunit H
O15391	YY2	Transcription factor YY2
O15397	IPO8	Importin-8
O15400	STX7	Syntaxin-7
O15427	SLC16A3	Monocarboxylate transporter 4
O15498	YKT6	Synaptobrevin homolog YKT6
O15511	ARPC5	Actin-related protein 2/3 complex subunit 5
O15514	POLR2D	DNA-directed RNA polymerase II subunit RPB4
O15533	TAPBP	Tapasin
O43143	DHX15	Pre-mRNA-splicing factor ATP-dependent RNA helicase DHX15
O43148	RNMT	mRNA cap guanine-N7 methyltransferase
O43159	RRP8	Ribosomal RNA-processing protein 8
O43169	CYB5B	Cytochrome b5 type B
O43172	PRPF4	U4/U6 small nuclear ribonucleoprotein Prp4
O43175	PHGDH	D-3-phosphoglycerate dehydrogenase
O43181	NDUFS4	NADH dehydrogenase [ubiquinone] iron-sulfur protein 4, mitochondrial
O43237	DYNC1LI2	Cytoplasmic dynein 1 light intermediate chain 2
O43242	PSMD3	26S proteasome non-ATPase regulatory subunit 3
O43251	RBFOX2	RNA binding protein fox-1 homolog 2
O43252	PAPSS1	Bifunctional 3-phosphoadenosine 5-phosphosulfate synthase 1
O43264	ZW10	Centromere/kinetochore protein zw10 homolog
O43278	SPINT1	Kunitz-type protease inhibitor 1
O43290	SART1	U4/U6.U5 tri-snRNP-associated protein 1
O43294	TGFB1I1	Transforming growth factor beta-1-induced transcript 1 protein
O43301	HSPA12A	Heat shock 70 kDa protein 12A
O43324	EEF1E1	Eukaryotic translation elongation factor 1 epsilon-1
O43347	MSI1	RNA-binding protein Musashi homolog 1
O43390	HNRNPR	Heterogeneous nuclear ribonucleoprotein R
O43395	PRPF3	U4/U6 small nuclear ribonucleoprotein Prp3
O43396	TXNL1	Thioredoxin-like protein 1
O43399	TPD52L2	Tumor protein D54
O43414	ERI3	ERI1 exoribonuclease 3
O43427	FIBP	Acidic fibroblast growth factor intracellular-binding protein
O43432	EIF4G3	Eukaryotic translation initiation factor 4 gamma 3
O43447	PPIH	Peptidyl-prolyl cis-trans isomerase H
O43488	AKR7A2	Aflatoxin B1 aldehyde reductase member 2
O43491	EPB41L2	Band 4.1-like protein 2
O43504	LAMTOR5	Ragulator complex protein LAMTOR5
O43567	RNF13	E3 ubiquitin-protein ligase RNF13
O43592	XPOT	Exportin-T
O43598	DNPH1	2-deoxynucleoside 5-phosphate N-hydrolase 1
O43615	TIMM44	Mitochondrial import inner membrane translocase subunit TIM44
O43633	CHMP2A	Charged multivesicular body protein 2a
O43653	PSCA	Prostate stem cell antigen
O43660	PLRG1	Pleiotropic regulator 1
O43665	RGS10	Regulator of G-protein signaling 10
O43670	ZNF207	BUB3-interacting and GLEBS motif-containing protein ZNF207
O43678	NDUFA2	NADH dehydrogenase [ubiquinone] 1 alpha subcomplex subunit 2
O43679	LDB2	LIM domain-binding protein 2
O43681	ASNA1	ATPase ASNA1
O43684	BUB3	Mitotic checkpoint protein BUB3
O43707	ACTN4	Alpha-actinin-4
O43708	GSTZ1	Maleylacetoacetate isomerase
O43709	WBSCR22	Probable 18S rRNA (guanine-N(7))-methyltransferase
O43719	HTATSF1	HIV Tat-specific factor 1
O43747	AP1G1	AP-1 complex subunit gamma-1
O43752	STX6	Syntaxin-6
O43765	SGTA	Small glutamine-rich tetratricopeptide repeat-containing protein alpha
O43768	ENSA	Alpha-endosulfine
O43776	NARS	Asparagine--tRNA ligase, cytoplasmic
O43795	MYO1B	Unconventional myosin-Ib
O43809	NUDT21	Cleavage and polyadenylation specificity factor subunit 5
O43813	LANCL1	Glutathione S-transferase LANCL1
O43837	IDH3B	Isocitrate dehydrogenase [NAD] subunit beta, mitochondrial
O43847	NRD1	Nardilysin
O43852	CALU	Calumenin
O43865	AHCYL1	S-adenosylhomocysteine hydrolase-like protein 1
O43866	CD5L	CD5 antigen-like
O43920	NDUFS5	NADH dehydrogenase [ubiquinone] iron-sulfur protein 5
O60216	RAD21	Double-strand-break repair protein rad21 homolog
O60220	TIMM8A	Mitochondrial import inner membrane translocase subunit Tim8 A
O60231	DHX16	Pre-mRNA-splicing factor ATP-dependent RNA helicase DHX16
O60234	GMFG	Glia maturation factor gamma
O60256	PRPSAP2	Phosphoribosyl pyrophosphate synthase-associated protein 2
O60264	SMARCA5	SWI/SNF-related matrix-associated actin-dependent regulator of chromatin subfamily A member 5
O60282	KIF5C	Kinesin heavy chain isoform 5C
O60306	AQR	RNA helicase aquarius
O60313	OPA1	Dynamin-like 120 kDa protein, mitochondrial
O60341	KDM1A	Lysine-specific histone demethylase 1A
O60437	PPL	Periplakin
O60462	NRP2	Neuropilin-2
O60493	SNX3	Sorting nexin-3
O60502	MGEA5	Protein O-GlcNAcase
O60504	SORBS3	Vinexin
O60506	SYNCRIP	Heterogeneous nuclear ribonucleoprotein Q
O60551	NMT2	Glycylpeptide N-tetradecanoyltransferase 2
O60568	PLOD3	Multifunctional procollagen lysine hydroxylase and glycosyltransferase LH3
O60610	DIAPH1	Protein diaphanous homolog 1
O60613	SELENOF	Selenoprotein F
O60664	PLIN3	Perilipin-3
O60684	KPNA6	Importin subunit alpha-7
O60687	SRPX2	Sushi repeat-containing protein SRPX2
O60701	UGDH	UDP-glucose 6-dehydrogenase
O60716	CTNND1	Catenin delta-1
O60725	ICMT	Protein-S-isoprenylcysteine O-methyltransferase
O60732	MAGEC1	Melanoma-associated antigen C1
O60739	EIF1B	Eukaryotic translation initiation factor 1b
O60749	SNX2	Sorting nexin-2
O60762	DPM1	Dolichol-phosphate mannosyltransferase subunit 1
O60763	USO1	General vesicular transport factor p115
O60784	TOM1	Target of Myb protein 1
O60826	CCDC22	Coiled-coil domain-containing protein 22
O60828	PQBP1	Polyglutamine-binding protein 1
O60831	PRAF2	PRA1 family protein 2
O60832	DKC1	H/ACA ribonucleoprotein complex subunit DKC1
O60841	EIF5B	Eukaryotic translation initiation factor 5B
O60869	EDF1	Endothelial differentiation-related factor 1
O60884	DNAJA2	DnaJ homolog subfamily A member 2
O60885	BRD4	Bromodomain-containing protein 4
O60888	CUTA	Protein CutA
O60925	PFDN1	Prefoldin subunit 1
O75044	SRGAP2	SLIT-ROBO Rho GTPase-activating protein 2
O75083	WDR1	WD repeat-containing protein 1
O75116	ROCK2	Rho-associated protein kinase 2
O75131	CPNE3	Copine-3
O75147	OBSL1	Obscurin-like protein 1
O75150	RNF40	E3 ubiquitin-protein ligase BRE1B
O75153	CLUH	Clustered mitochondria protein homolog
O75161	NPHP4	Nephrocystin-4
O75165	DNAJC13	DnaJ homolog subfamily C member 13
O75190	DNAJB6	DnaJ homolog subfamily B member 6
O75208	COQ9	Ubiquinone biosynthesis protein COQ9, mitochondrial
O75223	GGCT	Gamma-glutamylcyclotransferase
O75251	NDUFS7	NADH dehydrogenase [ubiquinone] iron-sulfur protein 7, mitochondrial
O75306	NDUFS2	NADH dehydrogenase [ubiquinone] iron-sulfur protein 2, mitochondrial
O75312	ZPR1	Zinc finger protein ZPR1
O75323	GBAS	Protein NipSnap homolog 2
O75339	CILP	Cartilage intermediate layer protein 1
O75340	PDCD6	Programmed cell death protein 6
O75347	TBCA	Tubulin-specific chaperone A
O75348	ATP6V1G1	V-type proton ATPase subunit G 1
O75351	VPS4B	Vacuolar protein sorting-associated protein 4B
O75352	MPDU1	Mannose-P-dolichol utilization defect 1 protein
O75367	H2AFY	Core histone macro-H2A.1
O75368	SH3BGRL	SH3 domain-binding glutamic acid-rich-like protein
O75369	FLNB	Filamin-B
O75380	NDUFS6	NADH dehydrogenase [ubiquinone] iron-sulfur protein 6, mitochondrial
O75390	CS	Citrate synthase, mitochondrial
O75396	SEC22B	Vesicle-trafficking protein SEC22b
O75400	PRPF40A	Pre-mRNA-processing factor 40 homolog A
O75431	MTX2	Metaxin-2
O75436	VPS26A	Vacuolar protein sorting-associated protein 26A
O75438	NDUFB1	NADH dehydrogenase [ubiquinone] 1 beta subcomplex subunit 1
O75439	PMPCB	Mitochondrial-processing peptidase subunit beta
O75475	PSIP1	PC4 and SFRS1-interacting protein
O75489	NDUFS3	NADH dehydrogenase [ubiquinone] iron-sulfur protein 3, mitochondrial
O75494	SRSF10	Serine/arginine-rich splicing factor 10
O75506	HSBP1	Heat shock factor-binding protein 1
O75521	ECI2	Enoyl-CoA delta isomerase 2, mitochondrial
O75531	BANF1	Barrier-to-autointegration factor
O75533	SF3B1	Splicing factor 3B subunit 1
O75534	CSDE1	Cold shock domain-containing protein E1
O75569	PRKRA	Interferon-inducible double-stranded RNA-dependent protein kinase activator A
O75594	PGLYRP1	Peptidoglycan recognition protein 1
O75607	NPM3	Nucleoplasmin-3
O75608	LYPLA1	Acyl-protein thioesterase 1
O75629	CREG1	Protein CREG1
O75636	FCN3	Ficolin-3
O75643	SNRNP200	U5 small nuclear ribonucleoprotein 200 kDa helicase
O75663	TIPRL	TIP41-like protein
O75665	OFD1	Oral-facial-digital syndrome 1 protein
O75694	NUP155	Nuclear pore complex protein Nup155
O75718	CRTAP	Cartilage-associated protein
O75746	SLC25A12	Calcium-binding mitochondrial carrier protein Aralar1
O75781	PALM	Paralemmin-1
O75792	RNASEH2A	Ribonuclease H2 subunit A
O75821	EIF3G	Eukaryotic translation initiation factor 3 subunit G
O75822	EIF3J	Eukaryotic translation initiation factor 3 subunit J
O75828	CBR3	Carbonyl reductase [NADPH] 3
O75832	PSMD10	26S proteasome non-ATPase regulatory subunit 10
O75844	ZMPSTE24	CAAX prenyl protease 1 homolog
O75874	IDH1	Isocitrate dehydrogenase [NADP] cytoplasmic
O75880	SCO1	Protein SCO1 homolog, mitochondrial
O75882	ATRN	Attractin
O75884	RBBP9	Serine hydrolase RBBP9
O75915	ARL6IP5	PRA1 family protein 3
O75923	DYSF	Dysferlin
O75934	BCAS2	Pre-mRNA-splicing factor SPF27
O75937	DNAJC8	DnaJ homolog subfamily C member 8
O75940	SMNDC1	Survival of motor neuron-related-splicing factor 30
O75947	ATP5H	ATP synthase subunit d, mitochondrial
O75955	FLOT1	Flotillin-1
O75964	ATP5L	ATP synthase subunit g, mitochondrial
O76003	GLRX3	Glutaredoxin-3
O76021	RSL1D1	Ribosomal L1 domain-containing protein 1
O76024	WFS1	Wolframin
O76031	CLPX	ATP-dependent Clp protease ATP-binding subunit clpX-like, mitochondrial
O76062	TM7SF2	Delta(14)-sterol reductase TM7SF2
O76070	SNCG	Gamma-synuclein
O76071	CIAO1	Probable cytosolic iron-sulfur protein assembly protein CIAO1
O76076	WISP2	WNT1-inducible-signaling pathway protein 2
O76094	SRP72	Signal recognition particle subunit SRP72
O94760	DDAH1	N(G),N(G)-dimethylarginine dimethylaminohydrolase 1
O94769	ECM2	Extracellular matrix protein 2
O94776	MTA2	Metastasis-associated protein MTA2
O94826	TOMM70A	Mitochondrial import receptor subunit TOM70
O94832	MYO1D	Unconventional myosin-Id
O94855	SEC24D	Protein transport protein Sec24D
O94874	UFL1	E3 UFM1-protein ligase 1
O94875	SORBS2	Sorbin and SH3 domain-containing protein 2
O94888	UBXN7	UBX domain-containing protein 7
O94903	PROSC	Pyridoxal phosphate homeostasis protein
O94905	ERLIN2	Erlin-2
O94906	PRPF6	Pre-mRNA-processing factor 6
O94919	ENDOD1	Endonuclease domain-containing 1 protein
O94925	GLS	Glutaminase kidney isoform, mitochondrial
O94973	AP2A2	AP-2 complex subunit alpha-2
O94979	SEC31A	Protein transport protein Sec31A
O94992	HEXIM1	Protein HEXIM1
O95104	SCAF4	SR-related and CTD-associated factor 4
O95140	MFN2	Mitofusin-2
O95159	ZFPL1	Zinc finger protein-like 1
O95168	NDUFB4	NADH dehydrogenase [ubiquinone] 1 beta subcomplex subunit 4
O95197	RTN3	Reticulon-3
O95218	ZRANB2	Zinc finger Ran-binding domain-containing protein 2
O95232	LUC7L3	Luc7-like protein 3
O95292	VAPB	Vesicle-associated membrane protein-associated protein B/C
O95295	SNAPIN	SNARE-associated protein Snapin
O95299	NDUFA10	NADH dehydrogenase [ubiquinone] 1 alpha subcomplex subunit 10, mitochondrial
O95302	FKBP9	Peptidyl-prolyl cis-trans isomerase FKBP9
O95319	CELF2	CUGBP Elav-like family member 2
O95336	PGLS	6-phosphogluconolactonase
O95340	PAPSS2	Bifunctional 3-phosphoadenosine 5-phosphosulfate synthase 2
O95347	SMC2	Structural maintenance of chromosomes protein 2
O95372	LYPLA2	Acyl-protein thioesterase 2
O95373	IPO7	Importin-7
O95394	PGM3	Phosphoacetylglucosamine mutase
O95399	UTS2	Urotensin-2
O95400	CD2BP2	CD2 antigen cytoplasmic tail-binding protein 2
O95406	CNIH1	Protein cornichon homolog 1
O95425	SVIL	Supervillin
O95433	AHSA1	Activator of 90 kDa heat shock protein ATPase homolog 1
O95445	APOM	Apolipoprotein M
O95456	PSMG1	Proteasome assembly chaperone 1
O95466	FMNL1	Formin-like protein 1
O95470	SGPL1	Sphingosine-1-phosphate lyase 1
O95471	CLDN7	Claudin-7
O95478	NSA2	Ribosome biogenesis protein NSA2 homolog
O95479	H6PD	GDH/6PGL endoplasmic bifunctional protein
O95486	SEC24A	Protein transport protein Sec24A
O95487	SEC24B	Protein transport protein Sec24B
O95498	VNN2	Vascular non-inflammatory molecule 2
O95571	ETHE1	Persulfide dioxygenase ETHE1, mitochondrial
O95573	ACSL3	Long-chain-fatty-acid--CoA ligase 3
O95639	CPSF4	Cleavage and polyadenylation specificity factor subunit 4
O95671	ASMTL	Probable bifunctional dTTP/UTP pyrophosphatase/methyltransferase protein
O95674	CDS2	Phosphatidate cytidylyltransferase 2
O95721	SNAP29	Synaptosomal-associated protein 29
O95747	OXSR1	Serine/threonine-protein kinase OSR1
O95757	HSPA4L	Heat shock 70 kDa protein 4L
O95777	LSM8	U6 snRNA-associated Sm-like protein LSm8
O95782	AP2A1	AP-2 complex subunit alpha-1
O95793	STAU1	Double-stranded RNA-binding protein Staufen homolog 1
O95810	SDPR	Caveolae-associated protein 2
O95816	BAG2	BAG family molecular chaperone regulator 2
O95819	MAP4K4	Mitogen-activated protein kinase kinase kinase kinase 4
O95831	AIFM1	Apoptosis-inducing factor 1, mitochondrial
O95837	GNA14	Guanine nucleotide-binding protein subunit alpha-14
O95848	NUDT14	Uridine diphosphate glucose pyrophosphatase NUDT14
O95861	BPNT1	3(2),5-bisphosphate nucleotidase 1
O95864	FADS2	Acyl-CoA 6-desaturase
O95865	DDAH2	N(G),N(G)-dimethylarginine dimethylaminohydrolase 2
O95870	ABHD16A	Phosphatidylserine lipase ABHD16A
O95881	TXNDC12	Thioredoxin domain-containing protein 12
O95967	EFEMP2	EGF-containing fibulin-like extracellular matrix protein 2
O95983	MBD3	Methyl-CpG-binding domain protein 3
O95989	NUDT3	Diphosphoinositol polyphosphate phosphohydrolase 1
O96000	NDUFB10	NADH dehydrogenase [ubiquinone] 1 beta subcomplex subunit 10
O96001	PPP1R17	Protein phosphatase 1 regulatory subunit 17
O96008	TOMM40	Mitochondrial import receptor subunit TOM40 homolog
O96019	ACTL6A	Actin-like protein 6A
P00156	MT-CYB	Cytochrome b
P00167	CYB5A	Cytochrome b5
P00325	ADH1B	All-trans-retinol dehydrogenase [NAD(+)] ADH1B
P00338	LDHA	L-lactate dehydrogenase A chain
P00352	ALDH1A1	Retinal dehydrogenase 1
P00367	GLUD1	Glutamate dehydrogenase 1, mitochondrial
P00387	CYB5R3	NADH-cytochrome b5 reductase 3
P00390	GSR	Glutathione reductase, mitochondrial
P00395	MT-CO1	Cytochrome c oxidase subunit 1
P00403	MT-CO2	Cytochrome c oxidase subunit 2
P00441	SOD1	Superoxide dismutase [Cu-Zn]
P00450	CP	Ceruloplasmin
P00488	F13A1	Coagulation factor XIII A chain
P00491	PNP	Purine nucleoside phosphorylase
P00492	HPRT1	Hypoxanthine-guanine phosphoribosyltransferase
P00505	GOT2	Aspartate aminotransferase, mitochondrial
P00558	PGK1	Phosphoglycerate kinase 1
P00568	AK1	Adenylate kinase isoenzyme 1
P00734	F2	Prothrombin
P00736	C1R	Complement C1r subcomponent
P00738	HP	Haptoglobin
P00739	HPR	Haptoglobin-related protein
P00740	F9	Coagulation factor IX
P00742	F10	Coagulation factor X
P00746	CFD	Complement factor D
P00747	PLG	Plasminogen
P00748	F12	Coagulation factor XII
P00751	CFB	Complement factor B
P00813	ADA	Adenosine deaminase
P00846	MT-ATP6	ATP synthase subunit a
P00915	CA1	Carbonic anhydrase 1
P00918	CA2	Carbonic anhydrase 2
P00966	ASS1	Argininosuccinate synthase
P01008	SERPINC1	Antithrombin-III
P01009	SERPINA1	Alpha-1-antitrypsin
P01011	SERPINA3	Alpha-1-antichymotrypsin
P01019	AGT	Angiotensinogen
P01023	A2M	Alpha-2-macroglobulin
P01024	C3	Complement C3
P01031	C5	Complement C5
P01033	TIMP1	Metalloproteinase inhibitor 1
P01034	CST3	Cystatin-C
P01042	KNG1	Kininogen-1
P01111	NRAS	GTPase NRas
P01591	IGJ	Immunoglobulin J chain
P01594	IGKV1-33	Immunoglobulin kappa variable 1-33
P01599	IGKV1-17	Immunoglobulin kappa variable 1-17
P01615	IGKV2D-28	Immunoglobulin kappa variable 2D-28
P01619	IGKV3-20	Immunoglobulin kappa variable 3-20
P01624	IGKV3-15	Immunoglobulin kappa variable 3-15
P01700	IGLV1-47	Immunoglobulin lambda variable 1-47
P01701	IGLV1-51	Immunoglobulin lambda variable 1-51
P01703	IGLV1-40	Immunoglobulin lambda variable 1-40
P01714	IGLV3-19	Immunoglobulin lambda variable 3-19
P01715	IGLV3-1	Immunoglobulin lambda variable 3-1
P01717	IGLV3-25	Immunoglobulin lambda variable 3-25
P01721	IGLV6-57	Immunoglobulin lambda variable 6-57
P01742	IGHV1-69	Immunoglobulin heavy variable 1-69
P01743	IGHV1-46	Immunoglobulin heavy variable 1-46
P01772	IGHV3-33	Immunoglobulin heavy variable 3-33
P01780	IGHV3-7	Immunoglobulin heavy variable 3-7
P01817	IGHV2-5	Immunoglobulin heavy variable 2-5
P01833	PIGR	Polymeric immunoglobulin receptor
P01834	IGKC	Immunoglobulin kappa constant
P01859	IGHG2	Immunoglobulin heavy constant gamma 2
P01860	IGHG3	Immunoglobulin heavy constant gamma 3
P01861	IGHG4	Immunoglobulin heavy constant gamma 4
P01871	IGHM	Immunoglobulin heavy constant mu
P01876	IGHA1	Immunoglobulin heavy constant alpha 1
P01889	HLA-B	HLA class I histocompatibility antigen, B alpha chain
P01903	HLA-DRA	HLA class II histocompatibility antigen, DR alpha chain
P01911	HLA-DRB1	HLA class II histocompatibility antigen, DRB1 beta chain
P02042	HBD	Hemoglobin subunit delta
P02452	COL1A1	Collagen alpha-1(I) chain
P02458	COL2A1	Collagen alpha-1(II) chain
P02461	COL3A1	Collagen alpha-1(III) chain
P02462	COL4A1	Collagen alpha-1(IV) chain
P02511	CRYAB	Alpha-crystallin B chain
P02545	LMNA	Prelamin-A/C
P02549	SPTA1	Spectrin alpha chain, erythrocytic 1
P02647	APOA1	Apolipoprotein A-I
P02649	APOE	Apolipoprotein E
P02652	APOA2	Apolipoprotein A-II
P02654	APOC1	Apolipoprotein C-I
P02655	APOC2	Apolipoprotein C-II
P02656	APOC3	Apolipoprotein C-III
P02671	FGA	Fibrinogen alpha chain
P02675	FGB	Fibrinogen beta chain
P02679	FGG	Fibrinogen gamma chain
P02724	GYPA	Glycophorin-A
P02730	SLC4A1	Band 3 anion transport protein
P02741	CRP	C-reactive protein
P02743	APCS	Serum amyloid P-component
P02745	C1QA	Complement C1q subcomponent subunit A
P02746	C1QB	Complement C1q subcomponent subunit B
P02747	C1QC	Complement C1q subcomponent subunit C
P02748	C9	Complement component C9
P02749	APOH	Beta-2-glycoprotein 1
P02750	LRG1	Leucine-rich alpha-2-glycoprotein
P02751	FN1	Fibronectin
P02753	RBP4	Retinol-binding protein 4
P02760	AMBP	Protein AMBP
P02763	ORM1	Alpha-1-acid glycoprotein 1
P02765	AHSG	Alpha-2-HS-glycoprotein
P02766	TTR	Transthyretin
P02774	GC	Vitamin D-binding protein
P02775	PPBP	Platelet basic protein
P02776	PF4	Platelet factor 4
P02786	TFRC	Transferrin receptor protein 1
P02787	TF	Serotransferrin
P02788	LTF	Lactotransferrin
P02790	HPX	Hemopexin
P02792	FTL	Ferritin light chain
P02794	FTH1	Ferritin heavy chain
P03950	ANG	Angiogenin
P03952	KLKB1	Plasma kallikrein
P04003	C4BPA	C4b-binding protein alpha chain
P04004	VTN	Vitronectin
P04040	CAT	Catalase
P04062	GBA	Lysosomal acid glucosylceramidase
P04066	FUCA1	Tissue alpha-L-fucosidase
P04075	ALDOA	Fructose-bisphosphate aldolase A
P04080	CSTB	Cystatin-B
P04083	ANXA1	Annexin A1
P04114	APOB	Apolipoprotein B-100
P04156	PRNP	Major prion protein
P04179	SOD2	Superoxide dismutase [Mn], mitochondrial
P04181	OAT	Ornithine aminotransferase, mitochondrial
P04196	HRG	Histidine-rich glycoprotein
P04211	IGLV7-43	Immunoglobulin lambda variable 7-43
P04216	THY1	Thy-1 membrane glycoprotein
P04217	A1BG	Alpha-1B-glycoprotein
P04233	CD74	HLA class II histocompatibility antigen gamma chain
P04271	S100B	Protein S100-B
P04275	VWF	von Willebrand factor
P04278	SHBG	Sex hormone-binding globulin
P04350	TUBB4A	Tubulin beta-4A chain
P04406	GAPDH	Glyceraldehyde-3-phosphate dehydrogenase
P04430	IGKV1-16	Immunoglobulin kappa variable 1-16
P04432	IGKV1D-39	Immunoglobulin kappa variable 1D-39
P04433	IGKV3-11	Immunoglobulin kappa variable 3-11
P04439	HLA-A	HLA class I histocompatibility antigen, A alpha chain
P04440	HLA-DPB1	HLA class II histocompatibility antigen, DP beta 1 chain
P04632	CAPNS1	Calpain small subunit 1
P04637	TP53	Cellular tumor antigen p53
P04792	HSPB1	Heat shock protein beta-1
P04818	TYMS	Thymidylate synthase
P04839	CYBB	Cytochrome b-245 heavy chain
P04843	RPN1	Dolichyl-diphosphooligosaccharide--protein glycosyltransferase subunit 1
P04844	RPN2	Dolichyl-diphosphooligosaccharide--protein glycosyltransferase subunit 2
P04899	GNAI2	Guanine nucleotide-binding protein G(i) subunit alpha-2
P05023	ATP1A1	Sodium/potassium-transporting ATPase subunit alpha-1
P05026	ATP1B1	Sodium/potassium-transporting ATPase subunit beta-1
P05067	APP	Amyloid-beta precursor protein
P05090	APOD	Apolipoprotein D
P05091	ALDH2	Aldehyde dehydrogenase, mitochondrial
P05106	ITGB3	Integrin beta-3
P05107	ITGB2	Integrin beta-2
P05108	CYP11A1	Cholesterol side-chain cleavage enzyme, mitochondrial
P05109	S100A8	Protein S100-A8
P05114	HMGN1	Non-histone chromosomal protein HMG-14
P05121	SERPINE1	Plasminogen activator inhibitor 1
P05141	SLC25A5	ADP/ATP translocase 2
P05154	SERPINA5	Plasma serine protease inhibitor
P05155	SERPING1	Plasma protease C1 inhibitor
P05156	CFI	Complement factor I
P05160	F13B	Coagulation factor XIII B chain
P05161	ISG15	Ubiquitin-like protein ISG15
P05164	MPO	Myeloperoxidase
P05165	PCCA	Propionyl-CoA carboxylase alpha chain, mitochondrial
P05166	PCCB	Propionyl-CoA carboxylase beta chain, mitochondrial
P05198	EIF2S1	Eukaryotic translation initiation factor 2 subunit 1
P05204	HMGN2	Non-histone chromosomal protein HMG-17
P05386	RPLP1	60S acidic ribosomal protein P1
P05387	RPLP2	60S acidic ribosomal protein P2
P05388	RPLP0	60S acidic ribosomal protein P0
P05413	FABP3	Fatty acid-binding protein, heart
P05452	CLEC3B	Tetranectin
P05455	SSB	Lupus La protein
P05543	SERPINA7	Thyroxine-binding globulin
P05546	SERPIND1	Heparin cofactor 2
P05556	ITGB1	Integrin beta-1
P05783	KRT18	Keratin, type I cytoskeletal 18
P05937	CALB1	Calbindin
P05976	MYL1	Myosin light chain 1/3, skeletal muscle isoform
P05997	COL5A2	Collagen alpha-2(V) chain
P06132	UROD	Uroporphyrinogen decarboxylase
P06312	IGKV4-1	Immunoglobulin kappa variable 4-1
P06331	IGHV4-34	Immunoglobulin heavy variable 4-34
P06454	PTMA	Prothymosin alpha
P06576	ATP5B	ATP synthase subunit beta, mitochondrial
P06681	C2	Complement C2
P06702	S100A9	Protein S100-A9
P06703	S100A6	Protein S100-A6
P06727	APOA4	Apolipoprotein A-IV
P06730	EIF4E	Eukaryotic translation initiation factor 4E
P06733	ENO1	Alpha-enolase
P06737	PYGL	Glycogen phosphorylase, liver form
P06744	GPI	Glucose-6-phosphate isomerase
P06748	NPM1	Nucleophosmin
P06753	TPM3	Tropomyosin alpha-3 chain
P06756	ITGAV	Integrin alpha-V
P06865	HEXA	Beta-hexosaminidase subunit alpha
P07093	SERPINE2	Glia-derived nexin
P07099	EPHX1	Epoxide hydrolase 1
P07108	DBI	Acyl-CoA-binding protein
P07195	LDHB	L-lactate dehydrogenase B chain
P07203	GPX1	Glutathione peroxidase 1
P07225	PROS1	Vitamin K-dependent protein S
P07237	P4HB	Protein disulfide-isomerase
P07305	H1F0	Histone H1.0
P07339	CTSD	Cathepsin D
P07355	ANXA2	Annexin A2
P07357	C8A	Complement component C8 alpha chain
P07358	C8B	Complement component C8 beta chain
P07360	C8G	Complement component C8 gamma chain
P07384	CAPN1	Calpain-1 catalytic subunit
P07437	TUBB	Tubulin beta chain
P07585	DCN	Decorin
P07602	PSAP	Prosaposin
P07686	HEXB	Beta-hexosaminidase subunit beta
P07711	CTSL	Cathepsin L1
P07737	PFN1	Profilin-1
P07738	BPGM	Bisphosphoglycerate mutase
P07741	APRT	Adenine phosphoribosyltransferase
P07814	EPRS	Bifunctional glutamate/proline--tRNA ligase
P07858	CTSB	Cathepsin B
P07900	HSP90AA1	Heat shock protein HSP 90-alpha
P07910	HNRNPC	Heterogeneous nuclear ribonucleoproteins C1/C2
P07919	UQCRH	Cytochrome b-c1 complex subunit 6, mitochondrial
P07942	LAMB1	Laminin subunit beta-1
P07947	YES1	Tyrosine-protein kinase Yes
P07948	LYN	Tyrosine-protein kinase Lyn
P07951	TPM2	Tropomyosin beta chain
P07954	FH	Fumarate hydratase, mitochondrial
P07998	RNASE1	Ribonuclease pancreatic
P08123	COL1A2	Collagen alpha-2(I) chain
P08133	ANXA6	Annexin A6
P08174	CD55	Complement decay-accelerating factor
P08185	SERPINA6	Corticosteroid-binding globulin
P08195	SLC3A2	4F2 cell-surface antigen heavy chain
P08236	GUSB	Beta-glucuronidase
P08237	PFKM	ATP-dependent 6-phosphofructokinase, muscle type
P08238	HSP90AB1	Heat shock protein HSP 90-beta
P08240	SRPR	Signal recognition particle receptor subunit alpha
P08243	ASNS	Asparagine synthetase [glutamine-hydrolyzing]
P08246	ELANE	Neutrophil elastase
P08253	MMP2	72 kDa type IV collagenase
P08294	SOD3	Extracellular superoxide dismutase [Cu-Zn]
P08311	CTSG	Cathepsin G
P08397	HMBS	Porphobilinogen deaminase
P08514	ITGA2B	Integrin alpha-IIb
P08519	LPA	Apolipoprotein(a)
P08559	PDHA1	Pyruvate dehydrogenase E1 component subunit alpha, somatic form, mitochondrial
P08567	PLEK	Pleckstrin
P08571	CD14	Monocyte differentiation antigen CD14
P08572	COL4A2	Collagen alpha-2(IV) chain
P08574	CYC1	Cytochrome c1, heme protein, mitochondrial
P08575	PTPRC	Receptor-type tyrosine-protein phosphatase C
P08579	SNRPB2	U2 small nuclear ribonucleoprotein B
P08603	CFH	Complement factor H
P08621	SNRNP70	U1 small nuclear ribonucleoprotein 70 kDa
P08648	ITGA5	Integrin alpha-5
P08670	VIM	Vimentin
P08697	SERPINF2	Alpha-2-antiplasmin
P08708	RPS17	40S ribosomal protein S17
P08709	F7	Coagulation factor VII
P08754	GNAI3	Guanine nucleotide-binding protein G(i) subunit alpha
P08758	ANXA5	Annexin A5
P08865	RPSA	40S ribosomal protein SA
P08962	CD63	CD63 antigen
P09012	SNRPA	U1 small nuclear ribonucleoprotein A
P09104	ENO2	Gamma-enolase
P09110	ACAA1	3-ketoacyl-CoA thiolase, peroxisomal
P09132	SRP19	Signal recognition particle 19 kDa protein
P09210	GSTA2	Glutathione S-transferase A2
P09211	GSTP1	Glutathione S-transferase P
P09234	SNRPC	U1 small nuclear ribonucleoprotein C
P09237	MMP7	Matrilysin
P09238	MMP10	Stromelysin-2
P09382	LGALS1	Galectin-1
P09417	QDPR	Dihydropteridine reductase
P09429	HMGB1	High mobility group protein B1
P09455	RBP1	Retinol-binding protein 1
P09467	FBP1	Fructose-1,6-bisphosphatase 1
P09471	GNAO1	Guanine nucleotide-binding protein G(o) subunit alpha
P09486	SPARC	SPARC
P09488	GSTM1	Glutathione S-transferase Mu 1
P09493	TPM1	Tropomyosin alpha-1 chain
P09496	CLTA	Clathrin light chain A
P09497	CLTB	Clathrin light chain B
P09525	ANXA4	Annexin A4
P09543	CNP	2,3-cyclic-nucleotide 3-phosphodiesterase
P09601	HMOX1	Heme oxygenase 1
P09619	PDGFRB	Platelet-derived growth factor receptor beta
P09622	DLD	Dihydrolipoyl dehydrogenase, mitochondrial
P09651	HNRNPA1	Heterogeneous nuclear ribonucleoprotein A1
P09661	SNRPA1	U2 small nuclear ribonucleoprotein A
P09668	CTSH	Pro-cathepsin H
P09669	COX6C	Cytochrome c oxidase subunit 6C
P09758	TACSTD2	Tumor-associated calcium signal transducer 2
P09769	FGR	Tyrosine-protein kinase Fgr
P09871	C1S	Complement C1s subcomponent
P09874	PARP1	Poly [ADP-ribose] polymerase 1
P09914	IFIT1	Interferon-induced protein with tetratricopeptide repeats 1
P09917	ALOX5	Arachidonate 5-lipoxygenase
P09936	UCHL1	Ubiquitin carboxyl-terminal hydrolase isozyme L1
P09960	LTA4H	Leukotriene A-4 hydrolase
P09972	ALDOC	Fructose-bisphosphate aldolase C
P0C0L4	C4A	Complement C4-A
P0C0L5	C4B	Complement C4-B
P0CG08	GPR89B	Golgi pH regulator B
P0CG30	GSTT2B	Glutathione S-transferase theta-2B
P0CG35	TMSB15B	Thymosin beta-15B
P0DJI8	SAA1	Serum amyloid A-1 protein
P0DMV9	HSPA1B	Heat shock 70 kDa protein 1B
P0DOX2		Immunoglobulin alpha-2 heavy chain
P0DOX3		Immunoglobulin delta heavy chain
P0DOX5		Immunoglobulin gamma-1 heavy chain
P0DOX7		Immunoglobulin kappa light chain
P0DOY3	IGLC3	Immunoglobulin lambda constant 3
P0DP02	IGHV3-30-3	Immunoglobulin heavy variable 3-30-3
P0DP03	IGHV3-30-5	Immunoglobulin heavy variable 3-30-5
P0DP04	IGHV3-43D	Immunoglobulin heavy variable 3-43D
P0DP09	IGKV1-13	Immunoglobulin kappa variable 1-13
P0DP25	CALM3	Calmodulin-3
P0DPI2	GATD3A	Glutamine amidotransferase-like class 1 domain-containing protein 3A, mitochondrial
P10155	TROVE2	60 kDa SS-A/Ro ribonucleoprotein
P10253	GAA	Lysosomal alpha-glucosidase
P10301	RRAS	Ras-related protein R-Ras
P10321	HLA-C	HLA class I histocompatibility antigen, C alpha chain
P10412	HIST1H1E	Histone H1.4
P10451	SPP1	Osteopontin
P10515	DLAT	Dihydrolipoyllysine-residue acetyltransferase component of pyruvate dehydrogenase complex, mitochondrial
P10586	PTPRF	Receptor-type tyrosine-protein phosphatase F
P10599	TXN	Thioredoxin
P10606	COX5B	Cytochrome c oxidase subunit 5B, mitochondrial
P10619	CTSA	Lysosomal protective protein
P10620	MGST1	Microsomal glutathione S-transferase 1
P10643	C7	Complement component C7
P10644	PRKAR1A	cAMP-dependent protein kinase type I-alpha regulatory subunit
P10768	ESD	S-formylglutathione hydrolase
P10809	HSPD1	60 kDa heat shock protein, mitochondrial
P10909	CLU	Clusterin
P11021	HSPA5	Endoplasmic reticulum chaperone BiP
P11047	LAMC1	Laminin subunit gamma-1
P11117	ACP2	Lysosomal acid phosphatase
P11137	MAP2	Microtubule-associated protein 2
P11142	HSPA8	Heat shock cognate 71 kDa protein
P11166	SLC2A1	Solute carrier family 2, facilitated glucose transporter member 1
P11169	SLC2A3	Solute carrier family 2, facilitated glucose transporter member 3
P11171	EPB41	Protein 4.1
P11172	UMPS	Uridine 5-monophosphate synthase
P11177	PDHB	Pyruvate dehydrogenase E1 component subunit beta, mitochondrial
P11182	DBT	Lipoamide acyltransferase component of branched-chain alpha-keto acid dehydrogenase complex, mitochondrial
P11215	ITGAM	Integrin alpha-M
P11216	PYGB	Glycogen phosphorylase, brain form
P11233	RALA	Ras-related protein Ral-A
P11277	SPTB	Spectrin beta chain, erythrocytic
P11279	LAMP1	Lysosome-associated membrane glycoprotein 1
P11310	ACADM	Medium-chain specific acyl-CoA dehydrogenase, mitochondrial
P11387	TOP1	DNA topoisomerase 1
P11388	TOP2A	DNA topoisomerase 2-alpha
P11413	G6PD	Glucose-6-phosphate 1-dehydrogenase
P11532	DMD	Dystrophin
P11586	MTHFD1	C-1-tetrahydrofolate synthase, cytoplasmic
P11717	IGF2R	Cation-independent mannose-6-phosphate receptor
P11766	ADH5	Alcohol dehydrogenase class-3
P11908	PRPS2	Ribose-phosphate pyrophosphokinase 2
P11940	PABPC1	Polyadenylate-binding protein 1
P12004	PCNA	Proliferating cell nuclear antigen
P12081	HARS	Histidine--tRNA ligase, cytoplasmic
P12107	COL11A1	Collagen alpha-1(XI) chain
P12109	COL6A1	Collagen alpha-1(VI) chain
P12110	COL6A2	Collagen alpha-2(VI) chain
P12111	COL6A3	Collagen alpha-3(VI) chain
P12235	SLC25A4	ADP/ATP translocase 1
P12236	SLC25A6	ADP/ATP translocase 3
P12268	IMPDH2	Inosine-5-monophosphate dehydrogenase 2
P12270	TPR	Nucleoprotein TPR
P12277	CKB	Creatine kinase B-type
P12429	ANXA3	Annexin A3
P12532	CKMT1A	Creatine kinase U-type, mitochondrial
P12724	RNASE3	Eosinophil cationic protein
P12814	ACTN1	Alpha-actinin-1
P12821	ACE	Angiotensin-converting enzyme
P12830	CDH1	Cadherin-1
P12838	DEFA4	Neutrophil defensin 4
P12955	PEPD	Xaa-Pro dipeptidase
P12956	XRCC6	X-ray repair cross-complementing protein 6
P13010	XRCC5	X-ray repair cross-complementing protein 5
P13073	COX4I1	Cytochrome c oxidase subunit 4 isoform 1, mitochondrial
P13164	IFITM1	Interferon-induced transmembrane protein 1
P13284	IFI30	Gamma-interferon-inducible lysosomal thiol reductase
P13473	LAMP2	Lysosome-associated membrane glycoprotein 2
P13489	RNH1	Ribonuclease inhibitor
P13498	CYBA	Cytochrome b-245 light chain
P13591	NCAM1	Neural cell adhesion molecule 1
P13611	VCAN	Versican core protein
P13639	EEF2	Elongation factor 2
P13667	PDIA4	Protein disulfide-isomerase A4
P13671	C6	Complement component C6
P13674	P4HA1	Prolyl 4-hydroxylase subunit alpha-1
P13688	CEACAM1	Carcinoembryonic antigen-related cell adhesion molecule 1
P13693	TPT1	Translationally-controlled tumor protein
P13716	ALAD	Delta-aminolevulinic acid dehydratase
P13762	HLA-DRB4	HLA class II histocompatibility antigen, DR beta 4 chain
P13796	LCP1	Plastin-2
P13797	PLS3	Plastin-3
P13798	APEH	Acylamino-acid-releasing enzyme
P13804	ETFA	Electron transfer flavoprotein subunit alpha, mitochondrial
P13807	GYS1	Glycogen [starch] synthase, muscle
P13861	PRKAR2A	cAMP-dependent protein kinase type II-alpha regulatory subunit
P13929	ENO3	Beta-enolase
P13987	CD59	CD59 glycoprotein
P13995	MTHFD2	Bifunctional methylenetetrahydrofolate dehydrogenase/cyclohydrolase, mitochondrial
P14174	MIF	Macrophage migration inhibitory factor
P14207	FOLR2	Folate receptor beta
P14209	CD99	CD99 antigen
P14314	PRKCSH	Glucosidase 2 subunit beta
P14317	HCLS1	Hematopoietic lineage cell-specific protein
P14324	FDPS	Farnesyl pyrophosphate synthase
P14406	COX7A2	Cytochrome c oxidase subunit 7A2, mitochondrial
P14543	NID1	Nidogen-1
P14550	AKR1A1	Aldo-keto reductase family 1 member A1
P14598	NCF1	Neutrophil cytosol factor 1
P14618	PKM	Pyruvate kinase PKM
P14625	HSP90B1	Endoplasmin
P14635	CCNB1	G2/mitotic-specific cyclin-B1
P14649	MYL6B	Myosin light chain 6B
P14735	IDE	Insulin-degrading enzyme
P14780	MMP9	Matrix metalloproteinase-9
P14854	COX6B1	Cytochrome c oxidase subunit 6B1
P14866	HNRNPL	Heterogeneous nuclear ribonucleoprotein L
P14868	DARS	Aspartate--tRNA ligase, cytoplasmic
P14923	JUP	Junction plakoglobin
P14927	UQCRB	Cytochrome b-c1 complex subunit 7
P15088	CPA3	Mast cell carboxypeptidase A
P15090	FABP4	Fatty acid-binding protein, adipocyte
P15104	GLUL	Glutamine synthetase
P15121	AKR1B1	Aldo-keto reductase family 1 member B1
P15144	ANPEP	Aminopeptidase N
P15153	RAC2	Ras-related C3 botulinum toxin substrate 2
P15170	GSPT1	Eukaryotic peptide chain release factor GTP-binding subunit ERF3A
P15291	B4GALT1	Beta-1,4-galactosyltransferase 1
P15311	EZR	Ezrin
P15313	ATP6V1B1	V-type proton ATPase subunit B, kidney isoform
P15328	FOLR1	Folate receptor alpha
P15374	UCHL3	Ubiquitin carboxyl-terminal hydrolase isozyme L3
P15531	NME1	Nucleoside diphosphate kinase A
P15586	GNS	N-acetylglucosamine-6-sulfatase
P15814	IGLL1	Immunoglobulin lambda-like polypeptide 1
P15880	RPS2	40S ribosomal protein S2
P15924	DSP	Desmoplakin
P15927	RPA2	Replication protein A 32 kDa subunit
P15941	MUC1	Mucin-1
P16035	TIMP2	Metalloproteinase inhibitor 2
P16070	CD44	CD44 antigen
P16152	CBR1	Carbonyl reductase [NADPH] 1
P16157	ANK1	Ankyrin-1
P16278	GLB1	Beta-galactosidase
P16284	PECAM1	Platelet endothelial cell adhesion molecule
P16298	PPP3CB	Serine/threonine-protein phosphatase 2B catalytic subunit beta isoform
P16401	HIST1H1B	Histone H1.5
P16402	HIST1H1D	Histone H1.3
P16403	HIST1H1C	Histone H1.2
P16422	EPCAM	Epithelial cell adhesion molecule
P16435	POR	NADPH--cytochrome P450 reductase
P16455	MGMT	Methylated-DNA--protein-cysteine methyltransferase
P16520	GNB3	Guanine nucleotide-binding protein G(I)/G(S)/G(T) subunit beta-3
P16615	ATP2A2	Sarcoplasmic/endoplasmic reticulum calcium ATPase 2
P16671	CD36	Platelet glycoprotein 4
P16870	CPE	Carboxypeptidase E
P16930	FAH	Fumarylacetoacetase
P16949	STMN1	Stathmin
P16989	YBX3	Y-box-binding protein 3
P17050	NAGA	Alpha-N-acetylgalactosaminidase
P17066	HSPA6	Heat shock 70 kDa protein 6
P17096	HMGA1	High mobility group protein HMG-I/HMG-Y
P17174	GOT1	Aspartate aminotransferase, cytoplasmic
P17213	BPI	Bactericidal permeability-increasing protein
P17480	UBTF	Nucleolar transcription factor 1
P17612	PRKACA	cAMP-dependent protein kinase catalytic subunit alpha
P17655	CAPN2	Calpain-2 catalytic subunit
P17661	DES	Desmin
P17812	CTPS1	CTP synthase 1
P17813	ENG	Endoglin
P17844	DDX5	Probable ATP-dependent RNA helicase DDX5
P17858	PFKL	ATP-dependent 6-phosphofructokinase, liver type
P17931	LGALS3	Galectin-3
P17936	IGFBP3	Insulin-like growth factor-binding protein 3
P17980	PSMC3	26S proteasome regulatory subunit 6A
P17987	TCP1	T-complex protein 1 subunit alpha
P18031	PTPN1	Tyrosine-protein phosphatase non-receptor type 1
P18065	IGFBP2	Insulin-like growth factor-binding protein 2
P18077	RPL35A	60S ribosomal protein L35a
P18084	ITGB5	Integrin beta-5
P18085	ARF4	ADP-ribosylation factor 4
P18124	RPL7	60S ribosomal protein L7
P18206	VCL	Vinculin
P18428	LBP	Lipopolysaccharide-binding protein
P18564	ITGB6	Integrin beta-6
P18583	SON	Protein SON
P18621	RPL17	60S ribosomal protein L17
P18669	PGAM1	Phosphoglycerate mutase 1
P18754	RCC1	Regulator of chromosome condensation
P18859	ATP5J	ATP synthase-coupling factor 6, mitochondrial
P19075	TSPAN8	Tetraspanin-8
P19105	MYL12A	Myosin regulatory light chain 12A
P19174	PLCG1	1-phosphatidylinositol 4,5-bisphosphate phosphodiesterase gamma-1
P19338	NCL	Nucleolin
P19367	HK1	Hexokinase-1
P19387	POLR2C	DNA-directed RNA polymerase II subunit RPB3
P19388	POLR2E	DNA-directed RNA polymerases I, II, and III subunit RPABC1
P19404	NDUFV2	NADH dehydrogenase [ubiquinone] flavoprotein 2, mitochondrial
P19525	EIF2AK2	Interferon-induced, double-stranded RNA-activated protein kinase
P19623	SRM	Spermidine synthase
P19652	ORM2	Alpha-1-acid glycoprotein 2
P19784	CSNK2A2	Casein kinase II subunit alpha
P19823	ITIH2	Inter-alpha-trypsin inhibitor heavy chain H2
P19827	ITIH1	Inter-alpha-trypsin inhibitor heavy chain H1
P19878	NCF2	Neutrophil cytosol factor 2
P19971	TYMP	Thymidine phosphorylase
P20036	HLA-DPA1	HLA class II histocompatibility antigen, DP alpha 1 chain
P20042	EIF2S2	Eukaryotic translation initiation factor 2 subunit 2
P20073	ANXA7	Annexin A7
P20160	AZU1	Azurocidin
P20226	TBP	TATA-box-binding protein
P20290	BTF3	Transcription factor BTF3
P20292	ALOX5AP	Arachidonate 5-lipoxygenase-activating protein
P20336	RAB3A	Ras-related protein Rab-3A
P20338	RAB4A	Ras-related protein Rab-4A
P20339	RAB5A	Ras-related protein Rab-5A
P20340	RAB6A	Ras-related protein Rab-6A
P20591	MX1	Interferon-induced GTP-binding protein Mx1
P20618	PSMB1	Proteasome subunit beta type-1
P20645	M6PR	Cation-dependent mannose-6-phosphate receptor
P20674	COX5A	Cytochrome c oxidase subunit 5A, mitochondrial
P20700	LMNB1	Lamin-B1
P20742	PZP	Pregnancy zone protein
P20774	OGN	Mimecan
P20810	CAST	Calpastatin
P20839	IMPDH1	Inosine-5-monophosphate dehydrogenase 1
P20851	C4BPB	C4b-binding protein beta chain
P20908	COL5A1	Collagen alpha-1(V) chain
P20962	PTMS	Parathymosin
P21127	CDK11B	Cyclin-dependent kinase 11B
P21266	GSTM3	Glutathione S-transferase Mu 3
P21281	ATP6V1B2	V-type proton ATPase subunit B, brain isoform
P21283	ATP6V1C1	V-type proton ATPase subunit C 1
P21291	CSRP1	Cysteine and glycine-rich protein 1
P21333	FLNA	Filamin-A
P21397	MAOA	Amine oxidase [flavin-containing] A
P21399	ACO1	Cytoplasmic aconitate hydratase
P21589	NT5E	5-nucleotidase
P21741	MDK	Midkine
P21796	VDAC1	Voltage-dependent anion-selective channel protein 1
P21810	BGN	Biglycan
P21912	SDHB	Succinate dehydrogenase [ubiquinone] iron-sulfur subunit, mitochondrial
P21926	CD9	CD9 antigen
P21953	BCKDHB	2-oxoisovalerate dehydrogenase subunit beta, mitochondrial
P21964	COMT	Catechol O-methyltransferase
P21980	TGM2	Protein-glutamine gamma-glutamyltransferase 2
P22033	MUT	Methylmalonyl-CoA mutase, mitochondrial
P22059	OSBP	Oxysterol-binding protein 1
P22061	PCMT1	Protein-L-isoaspartate(D-aspartate) O-methyltransferase
P22087	FBL	rRNA 2-O-methyltransferase fibrillarin
P22102	GART	Trifunctional purine biosynthetic protein adenosine-3
P22105	TNXB	Tenascin-X
P22223	CDH3	Cadherin-3
P22234	PAICS	Multifunctional protein ADE2
P22307	SCP2	Non-specific lipid-transfer protein
P22314	UBA1	Ubiquitin-like modifier-activating enzyme 1
P22352	GPX3	Glutathione peroxidase 3
P22392	NME2	Nucleoside diphosphate kinase B
P22413	ENPP1	Ectonucleotide pyrophosphatase/phosphodiesterase family member 1
P22570	FDXR	NADPH:adrenodoxin oxidoreductase, mitochondrial
P22612	PRKACG	cAMP-dependent protein kinase catalytic subunit gamma
P22626	HNRNPA2B1	Heterogeneous nuclear ribonucleoproteins A2/B1
P22676	CALB2	Calretinin
P22692	IGFBP4	Insulin-like growth factor-binding protein 4
P22694	PRKACB	cAMP-dependent protein kinase catalytic subunit beta
P22695	UQCRC2	Cytochrome b-c1 complex subunit 2, mitochondrial
P22792	CPN2	Carboxypeptidase N subunit 2
P23083	IGHV1-2	Immunoglobulin heavy variable 1-2
P23141	CES1	Liver carboxylesterase 1
P23142	FBLN1	Fibulin-1
P23193	TCEA1	Transcription elongation factor A protein 1
P23219	PTGS1	Prostaglandin G/H synthase 1
P23246	SFPQ	Splicing factor, proline- and glutamine-rich
P23258	TUBG1	Tubulin gamma-1 chain
P23284	PPIB	Peptidyl-prolyl cis-trans isomerase B
P23297	S100A1	Protein S100-A1
P23368	ME2	NAD-dependent malic enzyme, mitochondrial
P23378	GLDC	Glycine dehydrogenase (decarboxylating), mitochondrial
P23381	WARS	Tryptophan--tRNA ligase, cytoplasmic
P23396	RPS3	40S ribosomal protein S3
P23434	GCSH	Glycine cleavage system H protein, mitochondrial
P23526	AHCY	Adenosylhomocysteinase
P23528	CFL1	Cofilin-1
P23588	EIF4B	Eukaryotic translation initiation factor 4B
P23634	ATP2B4	Plasma membrane calcium-transporting ATPase 4
P23786	CPT2	Carnitine O-palmitoyltransferase 2, mitochondrial
P23921	RRM1	Ribonucleoside-diphosphate reductase large subunit
P23946	CMA1	Chymase
P24043	LAMA2	Laminin subunit alpha-2
P24158	PRTN3	Myeloblastin
P24390	KDELR1	ER lumen protein-retaining receptor 1
P24534	EEF1B2	Elongation factor 1-beta
P24539	ATP5F1	ATP synthase F(0) complex subunit B1, mitochondrial
P24592	IGFBP6	Insulin-like growth factor-binding protein 6
P24593	IGFBP5	Insulin-like growth factor-binding protein 5
P24666	ACP1	Low molecular weight phosphotyrosine protein phosphatase
P24752	ACAT1	Acetyl-CoA acetyltransferase, mitochondrial
P24821	TNC	Tenascin
P24844	MYL9	Myosin regulatory light polypeptide 9
P24928	POLR2A	DNA-directed RNA polymerase II subunit RPB1
P24941	CDK2	Cyclin-dependent kinase 2
P25067	COL8A2	Collagen alpha-2(VIII) chain
P25205	MCM3	DNA replication licensing factor MCM3
P25311	AZGP1	Zinc-alpha-2-glycoprotein
P25325	MPST	3-mercaptopyruvate sulfurtransferase
P25391	LAMA1	Laminin subunit alpha-1
P25398	RPS12	40S ribosomal protein S12
P25685	DNAJB1	DnaJ homolog subfamily B member 1
P25705	ATP5A1	ATP synthase subunit alpha, mitochondrial
P25774	CTSS	Cathepsin S
P25786	PSMA1	Proteasome subunit alpha type-1
P25787	PSMA2	Proteasome subunit alpha type-2
P25788	PSMA3	Proteasome subunit alpha type-3
P25789	PSMA4	Proteasome subunit alpha type-4
P25815	S100P	Protein S100-P
P25940	COL5A3	Collagen alpha-3(V) chain
P26006	ITGA3	Integrin alpha-3
P26022	PTX3	Pentraxin-related protein PTX3
P26038	MSN	Moesin
P26196	DDX6	Probable ATP-dependent RNA helicase DDX6
P26232	CTNNA2	Catenin alpha-2
P26358	DNMT1	DNA (cytosine-5)-methyltransferase 1
P26368	U2AF2	Splicing factor U2AF 65 kDa subunit
P26373	RPL13	60S ribosomal protein L13
P26378	ELAVL4	ELAV-like protein 4
P26440	IVD	Isovaleryl-CoA dehydrogenase, mitochondrial
P26447	S100A4	Protein S100-A4
P26572	MGAT1	Alpha-1,3-mannosyl-glycoprotein 2-beta-N-acetylglucosaminyltransferase
P26583	HMGB2	High mobility group protein B2
P26599	PTBP1	Polypyrimidine tract-binding protein 1
P26639	TARS	Threonine--tRNA ligase 1, cytoplasmic
P26640	VARS	Valine--tRNA ligase
P26641	EEF1G	Elongation factor 1-gamma
P26885	FKBP2	Peptidyl-prolyl cis-trans isomerase FKBP2
P26927	MST1	Hepatocyte growth factor-like protein
P26992	CNTFR	Ciliary neurotrophic factor receptor subunit alpha
P27105	STOM	Erythrocyte band 7 integral membrane protein
P27144	AK4	Adenylate kinase 4, mitochondrial
P27169	PON1	Serum paraoxonase/arylesterase 1
P27338	MAOB	Amine oxidase [flavin-containing] B
P27348	YWHAQ	14-3-3 protein theta
P27361	MAPK3	Mitogen-activated protein kinase 3
P27449	ATP6V0C	V-type proton ATPase 16 kDa proteolipid subunit
P27487	DPP4	Dipeptidyl peptidase 4
P27635	RPL10	60S ribosomal protein L10
P27658	COL8A1	Collagen alpha-1(VIII) chain
P27694	RPA1	Replication protein A 70 kDa DNA-binding subunit
P27695	APEX1	DNA-(apurinic or apyrimidinic site) lyase
P27708	CAD	CAD protein
P27797	CALR	Calreticulin
P27816	MAP4	Microtubule-associated protein 4
P27824	CANX	Calnexin
P27918	CFP	Properdin
P28062	PSMB8	Proteasome subunit beta type-8
P28065	PSMB9	Proteasome subunit beta type-9
P28066	PSMA5	Proteasome subunit alpha type-5
P28070	PSMB4	Proteasome subunit beta type-4
P28072	PSMB6	Proteasome subunit beta type-6
P28074	PSMB5	Proteasome subunit beta type-5
P28161	GSTM2	Glutathione S-transferase Mu 2
P28288	ABCD3	ATP-binding cassette sub-family D member 3
P28331	NDUFS1	NADH-ubiquinone oxidoreductase 75 kDa subunit, mitochondrial
P28340	POLD1	DNA polymerase delta catalytic subunit
P28482	MAPK1	Mitogen-activated protein kinase 1
P28676	GCA	Grancalcin
P28838	LAP3	Cytosol aminopeptidase
P28845	HSD11B1	Corticosteroid 11-beta-dehydrogenase isozyme 1
P28906	CD34	Hematopoietic progenitor cell antigen CD34
P29144	TPP2	Tripeptidyl-peptidase 2
P29218	IMPA1	Inositol monophosphatase 1
P29350	PTPN6	Tyrosine-protein phosphatase non-receptor type 6
P29372	MPG	DNA-3-methyladenine glycosylase
P29373	CRABP2	Cellular retinoic acid-binding protein 2
P29401	TKT	Transketolase
P29536	LMOD1	Leiomodin-1
P29590	PML	Protein PML
P29622	SERPINA4	Kallistatin
P29692	EEF1D	Elongation factor 1-delta
P29762	CRABP1	Cellular retinoic acid-binding protein 1
P29966	MARCKS	Myristoylated alanine-rich C-kinase substrate
P29992	GNA11	Guanine nucleotide-binding protein subunit alpha-11
P30038	ALDH4A1	Delta-1-pyrroline-5-carboxylate dehydrogenase, mitochondrial
P30040	ERP29	Endoplasmic reticulum resident protein 29
P30041	PRDX6	Peroxiredoxin-6
P30043	BLVRB	Flavin reductase (NADPH)
P30044	PRDX5	Peroxiredoxin-5, mitochondrial
P30046	DDT	D-dopachrome decarboxylase
P30047	GCHFR	GTP cyclohydrolase 1 feedback regulatory protein
P30048	PRDX3	Thioredoxin-dependent peroxide reductase, mitochondrial
P30049	ATP5D	ATP synthase subunit delta, mitochondrial
P30050	RPL12	60S ribosomal protein L12
P30084	ECHS1	Enoyl-CoA hydratase, mitochondrial
P30085	CMPK1	UMP-CMP kinase
P30086	PEBP1	Phosphatidylethanolamine-binding protein 1
P30101	PDIA3	Protein disulfide-isomerase A3
P30153	PPP2R1A	Serine/threonine-protein phosphatase 2A 65 kDa regulatory subunit A alpha isoform
P30154	PPP2R1B	Serine/threonine-protein phosphatase 2A 65 kDa regulatory subunit A beta isoform
P30273	FCER1G	High affinity immunoglobulin epsilon receptor subunit gamma
P30405	PPIF	Peptidyl-prolyl cis-trans isomerase F, mitochondrial
P30419	NMT1	Glycylpeptide N-tetradecanoyltransferase 1
P30519	HMOX2	Heme oxygenase 2
P30520	ADSS	Adenylosuccinate synthetase isozyme 2
P30533	LRPAP1	Alpha-2-macroglobulin receptor-associated protein
P30536	TSPO	Translocator protein
P30566	ADSL	Adenylosuccinate lyase
P30626	SRI	Sorcin
P30711	GSTT1	Glutathione S-transferase theta-1
P30740	SERPINB1	Leukocyte elastase inhibitor
P30837	ALDH1B1	Aldehyde dehydrogenase X, mitochondrial
P30876	POLR2B	DNA-directed RNA polymerase II subunit RPB2
P31040	SDHA	Succinate dehydrogenase [ubiquinone] flavoprotein subunit, mitochondrial
P31146	CORO1A	Coronin-1A
P31150	GDI1	Rab GDP dissociation inhibitor alpha
P31153	MAT2A	S-adenosylmethionine synthase isoform type-2
P31323	PRKAR2B	cAMP-dependent protein kinase type II-beta regulatory subunit
P31350	RRM2	Ribonucleoside-diphosphate reductase subunit M2
P31483	TIA1	Nucleolysin TIA-1 isoform p40
P31689	DNAJA1	DnaJ homolog subfamily A member 1
P31749	AKT1	RAC-alpha serine/threonine-protein kinase
P31930	UQCRC1	Cytochrome b-c1 complex subunit 1, mitochondrial
P31937	HIBADH	3-hydroxyisobutyrate dehydrogenase, mitochondrial
P31939	ATIC	Bifunctional purine biosynthesis protein PURH
P31941	APOBEC3A	DNA dC->dU-editing enzyme APOBEC-3A
P31942	HNRNPH3	Heterogeneous nuclear ribonucleoprotein H3
P31943	HNRNPH1	Heterogeneous nuclear ribonucleoprotein H
P31946	YWHAB	14-3-3 protein beta/alpha
P31947	SFN	14-3-3 protein sigma
P31948	STIP1	Stress-induced-phosphoprotein 1
P31949	S100A11	Protein S100-A11
P32004	L1CAM	Neural cell adhesion molecule L1
P32119	PRDX2	Peroxiredoxin-2
P32121	ARRB2	Beta-arrestin-2
P32320	CDA	Cytidine deaminase
P32321	DCTD	Deoxycytidylate deaminase
P32455	GBP1	Guanylate-binding protein 1
P32969	RPL9	60S ribosomal protein L9
P33121	ACSL1	Long-chain-fatty-acid--CoA ligase 1
P33176	KIF5B	Kinesin-1 heavy chain
P33240	CSTF2	Cleavage stimulation factor subunit 2
P33241	LSP1	Lymphocyte-specific protein 1
P33316	DUT	Deoxyuridine 5-triphosphate nucleotidohydrolase, mitochondrial
P33897	ABCD1	ATP-binding cassette sub-family D member 1
P33908	MAN1A1	Mannosyl-oligosaccharide 1,2-alpha-mannosidase IA
P33991	MCM4	DNA replication licensing factor MCM4
P33992	MCM5	DNA replication licensing factor MCM5
P33993	MCM7	DNA replication licensing factor MCM7
P34096	RNASE4	Ribonuclease 4
P34896	SHMT1	Serine hydroxymethyltransferase, cytosolic
P34897	SHMT2	Serine hydroxymethyltransferase, mitochondrial
P34932	HSPA4	Heat shock 70 kDa protein 4
P34949	MPI	Mannose-6-phosphate isomerase
P35052	GPC1	Glypican-1
P35080	PFN2	Profilin-2
P35221	CTNNA1	Catenin alpha-1
P35222	CTNNB1	Catenin beta-1
P35232	PHB	Prohibitin
P35237	SERPINB6	Serpin B6
P35241	RDX	Radixin
P35244	RPA3	Replication protein A 14 kDa subunit
P35249	RFC4	Replication factor C subunit 4
P35250	RFC2	Replication factor C subunit 2
P35268	RPL22	60S ribosomal protein L22
P35269	GTF2F1	General transcription factor IIF subunit 1
P35270	SPR	Sepiapterin reductase
P35442	THBS2	Thrombospondin-2
P35443	THBS4	Thrombospondin-4
P35520	CBS	Cystathionine beta-synthase
P35542	SAA4	Serum amyloid A-4 protein
P35555	FBN1	Fibrillin-1
P35556	FBN2	Fibrillin-2
P35573	AGL	Glycogen debranching enzyme
P35579	MYH9	Myosin-9
P35580	MYH10	Myosin-10
P35606	COPB2	Coatomer subunit beta
P35611	ADD1	Alpha-adducin
P35612	ADD2	Beta-adducin
P35613	BSG	Basigin
P35637	FUS	RNA-binding protein FUS
P35659	DEK	Protein DEK
P35749	MYH11	Myosin-11
P35754	GLRX	Glutaredoxin-1
P35813	PPM1A	Protein phosphatase 1A
P35858	IGFALS	Insulin-like growth factor-binding protein complex acid labile subunit
P35914	HMGCL	Hydroxymethylglutaryl-CoA lyase, mitochondrial
P35998	PSMC2	26S proteasome regulatory subunit 7
P36222	CHI3L1	Chitinase-3-like protein 1
P36269	GGT5	Glutathione hydrolase 5 proenzyme
P36404	ARL2	ADP-ribosylation factor-like protein 2
P36405	ARL3	ADP-ribosylation factor-like protein 3
P36406	TRIM23	E3 ubiquitin-protein ligase TRIM23
P36542	ATP5C1	ATP synthase subunit gamma, mitochondrial
P36543	ATP6V1E1	V-type proton ATPase subunit E 1
P36551	CPOX	Oxygen-dependent coproporphyrinogen-III oxidase, mitochondrial
P36578	RPL4	60S ribosomal protein L4
P36639	NUDT1	7,8-dihydro-8-oxoguanine triphosphatase
P36776	LONP1	Lon protease homolog, mitochondrial
P36871	PGM1	Phosphoglucomutase-1
P36873	PPP1CC	Serine/threonine-protein phosphatase PP1-gamma catalytic subunit
P36955	SERPINF1	Pigment epithelium-derived factor
P36957	DLST	Dihydrolipoyllysine-residue succinyltransferase component of 2-oxoglutarate dehydrogenase complex, mitochondrial
P36969	GPX4	Phospholipid hydroperoxide glutathione peroxidase
P36980	CFHR2	Complement factor H-related protein 2
P37108	SRP14	Signal recognition particle 14 kDa protein
P37198	NUP62	Nuclear pore glycoprotein p62
P37235	HPCAL1	Hippocalcin-like protein 1
P37268	FDFT1	Squalene synthase
P37802	TAGLN2	Transgelin-2
P37837	TALDO1	Transaldolase
P37840	SNCA	Alpha-synuclein
P38117	ETFB	Electron transfer flavoprotein subunit beta
P38159	RBMX	RNA-binding motif protein, X chromosome
P38606	ATP6V1A	V-type proton ATPase catalytic subunit A
P38646	HSPA9	Stress-70 protein, mitochondrial
P38919	EIF4A3	Eukaryotic initiation factor 4A-III
P39019	RPS19	40S ribosomal protein S19
P39023	RPL3	60S ribosomal protein L3
P39059	COL15A1	Collagen alpha-1(XV) chain
P39060	COL18A1	Collagen alpha-1(XVIII) chain
P39656	DDOST	Dolichyl-diphosphooligosaccharide--protein glycosyltransferase 48 kDa subunit
P39687	ANP32A	Acidic leucine-rich nuclear phosphoprotein 32 family member A
P39748	FEN1	Flap endonuclease 1
P40121	CAPG	Macrophage-capping protein
P40123	CAP2	Adenylyl cyclase-associated protein 2
P40199	CEACAM6	Carcinoembryonic antigen-related cell adhesion molecule 6
P40227	CCT6A	T-complex protein 1 subunit zeta
P40261	NNMT	Nicotinamide N-methyltransferase
P40306	PSMB10	Proteasome subunit beta type-10
P40425	PBX2	Pre-B-cell leukemia transcription factor 2
P40429	RPL13A	60S ribosomal protein L13a
P40616	ARL1	ADP-ribosylation factor-like protein 1
P40763	STAT3	Signal transducer and activator of transcription 3
P40925	MDH1	Malate dehydrogenase, cytoplasmic
P40926	MDH2	Malate dehydrogenase, mitochondrial
P40937	RFC5	Replication factor C subunit 5
P40939	HADHA	Trifunctional enzyme subunit alpha, mitochondrial
P41091	EIF2S3	Eukaryotic translation initiation factor 2 subunit 3
P41159	LEP	Leptin
P41208	CETN2	Centrin-2
P41212	ETV6	Transcription factor ETV6
P41218	MNDA	Myeloid cell nuclear differentiation antigen
P41219	PRPH	Peripherin
P41222	PTGDS	Prostaglandin-H2 D-isomerase
P41223	BUD31	Protein BUD31 homolog
P41227	NAA10	N-alpha-acetyltransferase 10
P41240	CSK	Tyrosine-protein kinase CSK
P41250	GARS	Glycine--tRNA ligase
P41252	IARS	Isoleucine--tRNA ligase, cytoplasmic
P41567	EIF1	Eukaryotic translation initiation factor 1
P42025	ACTR1B	Beta-centractin
P42126	ECI1	Enoyl-CoA delta isomerase 1, mitochondrial
P42167	TMPO	Lamina-associated polypeptide 2, isoforms beta/gamma
P42224	STAT1	Signal transducer and activator of transcription 1-alpha/beta
P42226	STAT6	Signal transducer and activator of transcription 6
P42285	SKIV2L2	Exosome RNA helicase MTR4
P42330	AKR1C3	Aldo-keto reductase family 1 member C3
P42331	ARHGAP25	Rho GTPase-activating protein 25
P42336	PIK3CA	Phosphatidylinositol 4,5-bisphosphate 3-kinase catalytic subunit alpha isoform
P42345	MTOR	Serine/threonine-protein kinase mTOR
P42566	EPS15	Epidermal growth factor receptor substrate 15
P42574	CASP3	Caspase-3
P42677	RPS27	40S ribosomal protein S27
P42704	LRPPRC	Leucine-rich PPR motif-containing protein, mitochondrial
P42765	ACAA2	3-ketoacyl-CoA thiolase, mitochondrial
P42766	RPL35	60S ribosomal protein L35
P42771	CDKN2A	Cyclin-dependent kinase inhibitor 2A
P42785	PRCP	Lysosomal Pro-X carboxypeptidase
P43034	PAFAH1B1	Platelet-activating factor acetylhydrolase IB subunit alpha
P43121	MCAM	Cell surface glycoprotein MUC18
P43243	MATR3	Matrin-3
P43246	MSH2	DNA mismatch repair protein Msh2
P43251	BTD	Biotinidase
P43304	GPD2	Glycerol-3-phosphate dehydrogenase, mitochondrial
P43307	SSR1	Translocon-associated protein subunit alpha
P43358	MAGEA4	Melanoma-associated antigen 4
P43405	SYK	Tyrosine-protein kinase SYK
P43487	RANBP1	Ran-specific GTPase-activating protein
P43490	NAMPT	Nicotinamide phosphoribosyltransferase
P43652	AFM	Afamin
P43686	PSMC4	26S proteasome regulatory subunit 6B
P43897	TSFM	Elongation factor Ts, mitochondrial
P45880	VDAC2	Voltage-dependent anion-selective channel protein 2
P45954	ACADSB	Short/branched chain specific acyl-CoA dehydrogenase, mitochondrial
P45973	CBX5	Chromobox protein homolog 5
P45974	USP5	Ubiquitin carboxyl-terminal hydrolase 5
P46060	RANGAP1	Ran GTPase-activating protein 1
P46063	RECQL	ATP-dependent DNA helicase Q1
P46087	NOP2	Probable 28S rRNA (cytosine(4447)-C(5))-methyltransferase
P46108	CRK	Adapter molecule crk
P46109	CRKL	Crk-like protein
P46379	BAG6	Large proline-rich protein BAG6
P46459	NSF	Vesicle-fusing ATPase
P46734	MAP2K3	Dual specificity mitogen-activated protein kinase kinase 3
P46776	RPL27A	60S ribosomal protein L27a
P46777	RPL5	60S ribosomal protein L5
P46778	RPL21	60S ribosomal protein L21
P46779	RPL28	60S ribosomal protein L28
P46781	RPS9	40S ribosomal protein S9
P46782	RPS5	40S ribosomal protein S5
P46783	RPS10	40S ribosomal protein S10
P46821	MAP1B	Microtubule-associated protein 1B
P46926	GNPDA1	Glucosamine-6-phosphate isomerase 1
P46937	YAP1	Transcriptional coactivator YAP1
P46939	UTRN	Utrophin
P46940	IQGAP1	Ras GTPase-activating-like protein IQGAP1
P46976	GYG1	Glycogenin-1
P46977	STT3A	Dolichyl-diphosphooligosaccharide--protein glycosyltransferase subunit STT3A
P47755	CAPZA2	F-actin-capping protein subunit alpha-2
P47756	CAPZB	F-actin-capping protein subunit beta
P47813	EIF1AX	Eukaryotic translation initiation factor 1A, X-chromosomal
P47897	QARS	Glutamine--tRNA ligase
P47914	RPL29	60S ribosomal protein L29
P47985	UQCRFS1	Cytochrome b-c1 complex subunit Rieske, mitochondrial
P48047	ATP5O	ATP synthase subunit O, mitochondrial
P48059	LIMS1	LIM and senescent cell antigen-like-containing domain protein 1
P48061	CXCL12	Stromal cell-derived factor 1
P48147	PREP	Prolyl endopeptidase
P48163	ME1	NADP-dependent malic enzyme
P48444	ARCN1	Coatomer subunit delta
P48449	LSS	Lanosterol synthase
P48507	GCLM	Glutamate--cysteine ligase regulatory subunit
P48509	CD151	CD151 antigen
P48556	PSMD8	26S proteasome non-ATPase regulatory subunit 8
P48634	PRRC2A	Protein PRRC2A
P48637	GSS	Glutathione synthetase
P48643	CCT5	T-complex protein 1 subunit epsilon
P48651	PTDSS1	Phosphatidylserine synthase 1
P48681	NES	Nestin
P48723	HSPA13	Heat shock 70 kDa protein 13
P48735	IDH2	Isocitrate dehydrogenase [NADP], mitochondrial
P48739	PITPNB	Phosphatidylinositol transfer protein beta isoform
P48960	CD97	CD97 antigen
P49006	MARCKSL1	MARCKS-related protein
P49189	ALDH9A1	4-trimethylaminobutyraldehyde dehydrogenase
P49207	RPL34	60S ribosomal protein L34
P49247	RPIA	Ribose-5-phosphate isomerase
P49257	LMAN1	Protein ERGIC-53
P49321	NASP	Nuclear autoantigenic sperm protein
P49327	FASN	Fatty acid synthase
P49354	FNTA	Protein farnesyltransferase/geranylgeranyltransferase type-1 subunit alpha
P49368	CCT3	T-complex protein 1 subunit gamma
P49407	ARRB1	Beta-arrestin-1
P49411	TUFM	Elongation factor Tu, mitochondrial
P49419	ALDH7A1	Alpha-aminoadipic semialdehyde dehydrogenase
P49458	SRP9	Signal recognition particle 9 kDa protein
P49459	UBE2A	Ubiquitin-conjugating enzyme E2 A
P49585	PCYT1A	Choline-phosphate cytidylyltransferase A
P49588	AARS	Alanine--tRNA ligase, cytoplasmic
P49589	CARS	Cysteine--tRNA ligase, cytoplasmic
P49591	SARS	Serine--tRNA ligase, cytoplasmic
P49674	CSNK1E	Casein kinase I isoform epsilon
P49720	PSMB3	Proteasome subunit beta type-3
P49721	PSMB2	Proteasome subunit beta type-2
P49736	MCM2	DNA replication licensing factor MCM2
P49746	THBS3	Thrombospondin-3
P49748	ACADVL	Very long-chain specific acyl-CoA dehydrogenase, mitochondrial
P49755	TMED10	Transmembrane emp24 domain-containing protein 10
P49756	RBM25	RNA-binding protein 25
P49770	EIF2B2	Translation initiation factor eIF-2B subunit beta
P49773	HINT1	Histidine triad nucleotide-binding protein 1
P49790	NUP153	Nuclear pore complex protein Nup153
P49792	RANBP2	E3 SUMO-protein ligase RanBP2
P49821	NDUFV1	NADH dehydrogenase [ubiquinone] flavoprotein 1, mitochondrial
P49903	SEPHS1	Selenide, water dikinase 1
P49908	SEPP1	Selenoprotein P
P49913	CAMP	Cathelicidin antimicrobial peptide
P49915	GMPS	GMP synthase [glutamine-hydrolyzing]
P49916	LIG3	DNA ligase 3
P49959	MRE11A	Double-strand break repair protein MRE11
P50135	HNMT	Histamine N-methyltransferase
P50148	GNAQ	Guanine nucleotide-binding protein G(q) subunit alpha
P50150	GNG4	Guanine nucleotide-binding protein G(I)/G(S)/G(O) subunit gamma-4
P50213	IDH3A	Isocitrate dehydrogenase [NAD] subunit alpha, mitochondrial
P50225	SULT1A1	Sulfotransferase 1A1
P50238	CRIP1	Cysteine-rich protein 1
P50336	PPOX	Protoporphyrinogen oxidase
P50395	GDI2	Rab GDP dissociation inhibitor beta
P50402	EMD	Emerin
P50416	CPT1A	Carnitine O-palmitoyltransferase 1, liver isoform
P50440	GATM	Glycine amidinotransferase, mitochondrial
P50453	SERPINB9	Serpin B9
P50454	SERPINH1	Serpin H1
P50479	PDLIM4	PDZ and LIM domain protein 4
P50502	ST13	Hsc70-interacting protein
P50542	PEX5	Peroxisomal targeting signal 1 receptor
P50552	VASP	Vasodilator-stimulated phosphoprotein
P50570	DNM2	Dynamin-2
P50579	METAP2	Methionine aminopeptidase 2
P50583	NUDT2	Bis(5-nucleosyl)-tetraphosphatase [asymmetrical]
P50750	CDK9	Cyclin-dependent kinase 9
P50895	BCAM	Basal cell adhesion molecule
P50897	PPT1	Palmitoyl-protein thioesterase 1
P50914	RPL14	60S ribosomal protein L14
P50990	CCT8	T-complex protein 1 subunit theta
P50991	CCT4	T-complex protein 1 subunit delta
P50995	ANXA11	Annexin A11
P51114	FXR1	Fragile X mental retardation syndrome-related protein 1
P51148	RAB5C	Ras-related protein Rab-5C
P51149	RAB7A	Ras-related protein Rab-7a
P51151	RAB9A	Ras-related protein Rab-9A
P51153	RAB13	Ras-related protein Rab-13
P51159	RAB27A	Ras-related protein Rab-27A
P51161	FABP6	Gastrotropin
P51178	PLCD1	1-phosphatidylinositol 4,5-bisphosphate phosphodiesterase delta-1
P51397	DAP	Death-associated protein 1
P51512	MMP16	Matrix metalloproteinase-16
P51532	SMARCA4	Transcription activator BRG1
P51553	IDH3G	Isocitrate dehydrogenase [NAD] subunit gamma, mitochondrial
P51571	SSR4	Translocon-associated protein subunit delta
P51572	BCAP31	B-cell receptor-associated protein 31
P51608	MECP2	Methyl-CpG-binding protein 2
P51610	HCFC1	Host cell factor 1
P51617	IRAK1	Interleukin-1 receptor-associated kinase 1
P51648	ALDH3A2	Aldehyde dehydrogenase family 3 member A2
P51649	ALDH5A1	Succinate-semialdehyde dehydrogenase, mitochondrial
P51659	HSD17B4	Peroxisomal multifunctional enzyme type 2
P51665	PSMD7	26S proteasome non-ATPase regulatory subunit 7
P51692	STAT5B	Signal transducer and activator of transcription 5B
P51784	USP11	Ubiquitin carboxyl-terminal hydrolase 11
P51809	VAMP7	Vesicle-associated membrane protein 7
P51854	TKTL1	Transketolase-like protein 1
P51858	HDGF	Hepatoma-derived growth factor
P51884	LUM	Lumican
P51888	PRELP	Prolargin
P51911	CNN1	Calponin-1
P51965	UBE2E1	Ubiquitin-conjugating enzyme E2 E1
P51970	NDUFA8	NADH dehydrogenase [ubiquinone] 1 alpha subcomplex subunit 8
P51991	HNRNPA3	Heterogeneous nuclear ribonucleoprotein A3
P52209	PGD	6-phosphogluconate dehydrogenase, decarboxylating
P52272	HNRNPM	Heterogeneous nuclear ribonucleoprotein M
P52292	KPNA2	Importin subunit alpha-1
P52306	RAP1GDS1	Rap1 GTPase-GDP dissociation stimulator 1
P52434	POLR2H	DNA-directed RNA polymerases I, II, and III subunit RPABC3
P52565	ARHGDIA	Rho GDP-dissociation inhibitor 1
P52566	ARHGDIB	Rho GDP-dissociation inhibitor 2
P52597	HNRNPF	Heterogeneous nuclear ribonucleoprotein F
P52630	STAT2	Signal transducer and activator of transcription 2
P52655	GTF2A1	Transcription initiation factor IIA subunit 1
P52701	MSH6	DNA mismatch repair protein Msh6
P52735	VAV2	Guanine nucleotide exchange factor VAV2
P52758	HRSP12	2-iminobutanoate/2-iminopropanoate deaminase
P52788	SMS	Spermine synthase
P52790	HK3	Hexokinase-3
P52815	MRPL12	39S ribosomal protein L12, mitochondrial
P52888	THOP1	Thimet oligopeptidase
P52907	CAPZA1	F-actin-capping protein subunit alpha-1
P52926	HMGA2	High mobility group protein HMGI-C
P52943	CRIP2	Cysteine-rich protein 2
P52948	NUP98	Nuclear pore complex protein Nup98-Nup96
P53004	BLVRA	Biliverdin reductase A
P53007	SLC25A1	Tricarboxylate transport protein, mitochondrial
P53367	ARFIP1	Arfaptin-1
P53384	NUBP1	Cytosolic Fe-S cluster assembly factor NUBP1
P53396	ACLY	ATP-citrate synthase
P53582	METAP1	Methionine aminopeptidase 1
P53597	SUCLG1	Succinate--CoA ligase [ADP/GDP-forming] subunit alpha, mitochondrial
P53618	COPB1	Coatomer subunit beta
P53621	COPA	Coatomer subunit alpha
P53634	CTSC	Dipeptidyl peptidase 1
P53680	AP2S1	AP-2 complex subunit sigma
P53701	HCCS	Cytochrome c-type heme lyase
P53801	PTTG1IP	Pituitary tumor-transforming gene 1 protein-interacting protein
P53985	SLC16A1	Monocarboxylate transporter 1
P53990	IST1	IST1 homolog
P53992	SEC24C	Protein transport protein Sec24C
P53999	SUB1	Activated RNA polymerase II transcriptional coactivator p15
P54098	POLG	DNA polymerase subunit gamma-1
P54105	CLNS1A	Methylosome subunit pICln
P54132	BLM	Bloom syndrome protein
P54136	RARS	Arginine--tRNA ligase, cytoplasmic
P54289	CACNA2D1	Voltage-dependent calcium channel subunit alpha-2/delta-1
P54577	YARS	Tyrosine--tRNA ligase, cytoplasmic
P54578	USP14	Ubiquitin carboxyl-terminal hydrolase 14
P54619	PRKAG1	5-AMP-activated protein kinase subunit gamma-1
P54646	PRKAA2	5-AMP-activated protein kinase catalytic subunit alpha-2
P54652	HSPA2	Heat shock-related 70 kDa protein 2
P54687	BCAT1	Branched-chain-amino-acid aminotransferase, cytosolic
P54709	ATP1B3	Sodium/potassium-transporting ATPase subunit beta-3
P54725	RAD23A	UV excision repair protein RAD23 homolog A
P54727	RAD23B	UV excision repair protein RAD23 homolog B
P54819	AK2	Adenylate kinase 2, mitochondrial
P54886	ALDH18A1	Delta-1-pyrroline-5-carboxylate synthase
P54920	NAPA	Alpha-soluble NSF attachment protein
P55001	MFAP2	Microfibrillar-associated protein 2
P55010	EIF5	Eukaryotic translation initiation factor 5
P55036	PSMD4	26S proteasome non-ATPase regulatory subunit 4
P55056	APOC4	Apolipoprotein C-IV
P55058	PLTP	Phospholipid transfer protein
P55060	CSE1L	Exportin-2
P55072	VCP	Transitional endoplasmic reticulum ATPase
P55081	MFAP1	Microfibrillar-associated protein 1
P55083	MFAP4	Microfibril-associated glycoprotein 4
P55084	HADHB	Trifunctional enzyme subunit beta, mitochondrial
P55145	MANF	Mesencephalic astrocyte-derived neurotrophic factor
P55157	MTTP	Microsomal triglyceride transfer protein large subunit
P55196	MLLT4	Afadin
P55209	NAP1L1	Nucleosome assembly protein 1-like 1
P55210	CASP7	Caspase-7
P55263	ADK	Adenosine kinase
P55265	ADAR	Double-stranded RNA-specific adenosine deaminase
P55268	LAMB2	Laminin subunit beta-2
P55287	CDH11	Cadherin-11
P55290	CDH13	Cadherin-13
P55327	TPD52	Tumor protein D52
P55735	SEC13	Protein SEC13 homolog
P55769	NHP2L1	NHP2-like protein 1
P55786	NPEPPS	Puromycin-sensitive aminopeptidase
P55795	HNRNPH2	Heterogeneous nuclear ribonucleoprotein H2
P55809	OXCT1	Succinyl-CoA:3-ketoacid coenzyme A transferase 1, mitochondrial
P55884	EIF3B	Eukaryotic translation initiation factor 3 subunit B
P55899	FCGRT	IgG receptor FcRn large subunit p51
P55957	BID	BH3-interacting domain death agonist
P56134	ATP5J2	ATP synthase subunit f, mitochondrial
P56159	GFRA1	GDNF family receptor alpha-1
P56182	RRP1	Ribosomal RNA processing protein 1 homolog A
P56192	MARS	Methionine--tRNA ligase, cytoplasmic
P56199	ITGA1	Integrin alpha-1
P56385	ATP5I	ATP synthase subunit e, mitochondrial
P56537	EIF6	Eukaryotic translation initiation factor 6
P56545	CTBP2	C-terminal-binding protein 2
P56747	CLDN6	Claudin-6
P57060	RWDD2B	RWD domain-containing protein 2B
P57088	TMEM33	Transmembrane protein 33
P57737	CORO7	Coronin-7
P57740	NUP107	Nuclear pore complex protein Nup107
P57772	EEFSEC	Selenocysteine-specific elongation factor
P58107	EPPK1	Epiplakin
P58546	MTPN	Myotrophin
P59666	DEFA3	Neutrophil defensin 3
P59768	GNG2	Guanine nucleotide-binding protein G(I)/G(S)/G(O) subunit gamma-2
P59910	DNAJB13	DnaJ homolog subfamily B member 13
P59998	ARPC4	Actin-related protein 2/3 complex subunit 4
P60002	ELOF1	Transcription elongation factor 1 homolog
P60033	CD81	CD81 antigen
P60059	SEC61G	Protein transport protein Sec61 subunit gamma
P60174	TPI1	Triosephosphate isomerase
P60228	EIF3E	Eukaryotic translation initiation factor 3 subunit E
P60468	SEC61B	Protein transport protein Sec61 subunit beta
P60510	PPP4C	Serine/threonine-protein phosphatase 4 catalytic subunit
P60520	GABARAPL2	Gamma-aminobutyric acid receptor-associated protein-like 2
P60604	UBE2G2	Ubiquitin-conjugating enzyme E2 G2
P60660	MYL6	Myosin light polypeptide 6
P60709	ACTB	Actin, cytoplasmic 1
P60842	EIF4A1	Eukaryotic initiation factor 4A-I
P60866	RPS20	40S ribosomal protein S20
P60891	PRPS1	Ribose-phosphate pyrophosphokinase 1
P60900	PSMA6	Proteasome subunit alpha type-6
P60903	S100A10	Protein S100-A10
P60953	CDC42	Cell division control protein 42 homolog
P60981	DSTN	Destrin
P60983	GMFB	Glia maturation factor beta
P61006	RAB8A	Ras-related protein Rab-8A
P61009	SPCS3	Signal peptidase complex subunit 3
P61011	SRP54	Signal recognition particle 54 kDa protein
P61019	RAB2A	Ras-related protein Rab-2A
P61020	RAB5B	Ras-related protein Rab-5B
P61026	RAB10	Ras-related protein Rab-10
P61081	UBE2M	NEDD8-conjugating enzyme Ubc12
P61086	UBE2K	Ubiquitin-conjugating enzyme E2 K
P61088	UBE2N	Ubiquitin-conjugating enzyme E2 N
P61106	RAB14	Ras-related protein Rab-14
P61158	ACTR3	Actin-related protein 3
P61160	ACTR2	Actin-related protein 2
P61163	ACTR1A	Alpha-centractin
P61165	TMEM258	Transmembrane protein 258
P61201	COPS2	COP9 signalosome complex subunit 2
P61221	ABCE1	ATP-binding cassette sub-family E member 1
P61224	RAP1B	Ras-related protein Rap-1b
P61225	RAP2B	Ras-related protein Rap-2b
P61247	RPS3A	40S ribosomal protein S3a
P61254	RPL26	60S ribosomal protein L26
P61289	PSME3	Proteasome activator complex subunit 3
P61313	RPL15	60S ribosomal protein L15
P61326	MAGOH	Protein mago nashi homolog
P61353	RPL27	60S ribosomal protein L27
P61421	ATP6V0D1	V-type proton ATPase subunit d 1
P61457	PCBD1	Pterin-4-alpha-carbinolamine dehydratase
P61513	RPL37A	60S ribosomal protein L37a
P61586	RHOA	Transforming protein RhoA
P61601	NCALD	Neurocalcin-delta
P61604	HSPE1	10 kDa heat shock protein, mitochondrial
P61619	SEC61A1	Protein transport protein Sec61 subunit alpha isoform 1
P61626	LYZ	Lysozyme C
P61758	VBP1	Prefoldin subunit 3
P61764	STXBP1	Syntaxin-binding protein 1
P61769	B2M	Beta-2-microglobulin
P61803	DAD1	Dolichyl-diphosphooligosaccharide--protein glycosyltransferase subunit DAD1
P61916	NPC2	NPC intracellular cholesterol transporter 2
P61923	COPZ1	Coatomer subunit zeta-1
P61956	SUMO2	Small ubiquitin-related modifier 2
P61960	UFM1	Ubiquitin-fold modifier 1
P61962	DCAF7	DDB1- and CUL4-associated factor 7
P61964	WDR5	WD repeat-containing protein 5
P61970	NUTF2	Nuclear transport factor 2
P61978	HNRNPK	Heterogeneous nuclear ribonucleoprotein K
P61981	YWHAG	14-3-3 protein gamma
P62070	RRAS2	Ras-related protein R-Ras2
P62081	RPS7	40S ribosomal protein S7
P62136	PPP1CA	Serine/threonine-protein phosphatase PP1-alpha catalytic subunit
P62140	PPP1CB	Serine/threonine-protein phosphatase PP1-beta catalytic subunit
P62191	PSMC1	26S proteasome regulatory subunit 4
P62195	PSMC5	26S proteasome regulatory subunit 8
P62241	RPS8	40S ribosomal protein S8
P62244	RPS15A	40S ribosomal protein S15a
P62249	RPS16	40S ribosomal protein S16
P62258	YWHAE	14-3-3 protein epsilon
P62263	RPS14	40S ribosomal protein S14
P62266	RPS23	40S ribosomal protein S23
P62269	RPS18	40S ribosomal protein S18
P62273	RPS29	40S ribosomal protein S29
P62277	RPS13	40S ribosomal protein S13
P62280	RPS11	40S ribosomal protein S11
P62304	SNRPE	Small nuclear ribonucleoprotein E
P62306	SNRPF	Small nuclear ribonucleoprotein F
P62308	SNRPG	Small nuclear ribonucleoprotein G
P62310	LSM3	U6 snRNA-associated Sm-like protein LSm3
P62312	LSM6	U6 snRNA-associated Sm-like protein LSm6
P62314	SNRPD1	Small nuclear ribonucleoprotein Sm D1
P62316	SNRPD2	Small nuclear ribonucleoprotein Sm D2
P62318	SNRPD3	Small nuclear ribonucleoprotein Sm D3
P62328	TMSB4X	Thymosin beta-4
P62330	ARF6	ADP-ribosylation factor 6
P62333	PSMC6	26S proteasome regulatory subunit 10B
P62380	TBPL1	TATA box-binding protein-like protein 1
P62424	RPL7A	60S ribosomal protein L7a
P62487	POLR2G	DNA-directed RNA polymerase II subunit RPB7
P62495	ETF1	Eukaryotic peptide chain release factor subunit 1
P62633	CNBP	Cellular nucleic acid-binding protein
P62701	RPS4X	40S ribosomal protein S4, X isoform
P62736	ACTA2	Actin, aortic smooth muscle
P62750	RPL23A	60S ribosomal protein L23a
P62753	RPS6	40S ribosomal protein S6
P62805	HIST1H4A	Histone H4
P62820	RAB1A	Ras-related protein Rab-1A
P62826	RAN	GTP-binding nuclear protein Ran
P62829	RPL23	60S ribosomal protein L23
P62834	RAP1A	Ras-related protein Rap-1A
P62837	UBE2D2	Ubiquitin-conjugating enzyme E2 D2
P62841	RPS15	40S ribosomal protein S15
P62847	RPS24	40S ribosomal protein S24
P62851	RPS25	40S ribosomal protein S25
P62854	RPS26	40S ribosomal protein S26
P62857	RPS28	40S ribosomal protein S28
P62861	FAU	40S ribosomal protein S30
P62873	GNB1	Guanine nucleotide-binding protein G(I)/G(S)/G(T) subunit beta-1
P62877	RBX1	E3 ubiquitin-protein ligase RBX1
P62879	GNB2	Guanine nucleotide-binding protein G(I)/G(S)/G(T) subunit beta-2
P62888	RPL30	60S ribosomal protein L30
P62899	RPL31	60S ribosomal protein L31
P62906	RPL10A	60S ribosomal protein L10a
P62910	RPL32	60S ribosomal protein L32
P62913	RPL11	60S ribosomal protein L11
P62917	RPL8	60S ribosomal protein L8
P62937	PPIA	Peptidyl-prolyl cis-trans isomerase A
P62942	FKBP1A	Peptidyl-prolyl cis-trans isomerase FKBP1A
P62979	RPS27A	Ubiquitin-40S ribosomal protein S27a
P62993	GRB2	Growth factor receptor-bound protein 2
P62995	TRA2B	Transformer-2 protein homolog beta
P63000	RAC1	Ras-related C3 botulinum toxin substrate 1
P63010	AP2B1	AP-2 complex subunit beta
P63092	GNAS	Guanine nucleotide-binding protein G(s) subunit alpha isoforms short
P63096	GNAI1	Guanine nucleotide-binding protein G(i) subunit alpha-1
P63104	YWHAZ	14-3-3 protein zeta/delta
P63151	PPP2R2A	Serine/threonine-protein phosphatase 2A 55 kDa regulatory subunit B alpha isoform
P63162	SNRPN	Small nuclear ribonucleoprotein-associated protein N
P63165	SUMO1	Small ubiquitin-related modifier 1
P63167	DYNLL1	Dynein light chain 1, cytoplasmic
P63172	DYNLT1	Dynein light chain Tctex-type 1
P63173	RPL38	60S ribosomal protein L38
P63208	SKP1	S-phase kinase-associated protein 1
P63218	GNG5	Guanine nucleotide-binding protein G(I)/G(S)/G(O) subunit gamma-5
P63220	RPS21	40S ribosomal protein S21
P63241	EIF5A	Eukaryotic translation initiation factor 5A-1
P63244	GNB2L1	Receptor of activated protein C kinase 1
P63261	ACTG1	Actin, cytoplasmic 2
P63272	SUPT4H1	Transcription elongation factor SPT4
P63279	UBE2I	SUMO-conjugating enzyme UBC9
P63313	TMSB10	Thymosin beta-10
P67775	PPP2CA	Serine/threonine-protein phosphatase 2A catalytic subunit alpha isoform
P67809	YBX1	Y-box-binding protein 1
P67812	SEC11A	Signal peptidase complex catalytic subunit SEC11A
P67870	CSNK2B	Casein kinase II subunit beta
P67936	TPM4	Tropomyosin alpha-4 chain
P68032	ACTC1	Actin, alpha cardiac muscle 1
P68036	UBE2L3	Ubiquitin-conjugating enzyme E2 L3
P68104	EEF1A1	Elongation factor 1-alpha 1
P68363	TUBA1B	Tubulin alpha-1B chain
P68366	TUBA4A	Tubulin alpha-4A chain
P68371	TUBB4B	Tubulin beta-4B chain
P68400	CSNK2A1	Casein kinase II subunit alpha
P68402	PAFAH1B2	Platelet-activating factor acetylhydrolase IB subunit beta
P68871	HBB	Hemoglobin subunit beta
P69891	HBG1	Hemoglobin subunit gamma-1
P69905	HBA1	Hemoglobin subunit alpha
P78316	NOP14	Nucleolar protein 14
P78324	SIRPA	Tyrosine-protein phosphatase non-receptor type substrate 1
P78344	EIF4G2	Eukaryotic translation initiation factor 4 gamma 2
P78347	GTF2I	General transcription factor II-I
P78371	CCT2	T-complex protein 1 subunit beta
P78406	RAE1	mRNA export factor
P78417	GSTO1	Glutathione S-transferase omega-1
P78527	PRKDC	DNA-dependent protein kinase catalytic subunit
P78539	SRPX	Sushi repeat-containing protein SRPX
P78559	MAP1A	Microtubule-associated protein 1A
P80188	LCN2	Neutrophil gelatinase-associated lipocalin
P80303	NUCB2	Nucleobindin-2
P80511	S100A12	Protein S100-A12
P80723	BASP1	Brain acid soluble protein 1
P80748	IGLV3-21	Immunoglobulin lambda variable 3-21
P82673	MRPS35	28S ribosomal protein S35, mitochondrial
P82921	MRPS21	28S ribosomal protein S21, mitochondrial
P82933	MRPS9	28S ribosomal protein S9, mitochondrial
P82979	SARNP	SAP domain-containing ribonucleoprotein
P83731	RPL24	60S ribosomal protein L24
P83876	TXNL4A	Thioredoxin-like protein 4A
P83881	RPL36A	60S ribosomal protein L36a
P83916	CBX1	Chromobox protein homolog 1
P84077	ARF1	ADP-ribosylation factor 1
P84085	ARF5	ADP-ribosylation factor 5
P84090	ERH	Enhancer of rudimentary homolog
P84095	RHOG	Rho-related GTP-binding protein RhoG
P84098	RPL19	60S ribosomal protein L19
P84103	SRSF3	Serine/arginine-rich splicing factor 3
P84157	MXRA7	Matrix-remodeling-associated protein 7
P84243	H3F3A	Histone H3.3
P98095	FBLN2	Fibulin-2
P98160	HSPG2	Basement membrane-specific heparan sulfate proteoglycan core protein
P98161	PKD1	Polycystin-1
P98171	ARHGAP4	Rho GTPase-activating protein 4
P98175	RBM10	RNA-binding protein 10
P98179	RBM3	RNA-binding protein 3
P99999	CYCS	Cytochrome c
Q00059	TFAM	Transcription factor A, mitochondrial
Q00169	PITPNA	Phosphatidylinositol transfer protein alpha isoform
Q00325	SLC25A3	Phosphate carrier protein, mitochondrial
Q00341	HDLBP	Vigilin
Q00403	GTF2B	Transcription initiation factor IIB
Q00534	CDK6	Cyclin-dependent kinase 6
Q00535	CDK5	Cyclin-dependent-like kinase 5
Q00577	PURA	Transcriptional activator protein Pur-alpha
Q00610	CLTC	Clathrin heavy chain 1
Q00653	NFKB2	Nuclear factor NF-kappa-B p100 subunit
Q00688	FKBP3	Peptidyl-prolyl cis-trans isomerase FKBP3
Q00765	REEP5	Receptor expression-enhancing protein 5
Q00796	SORD	Sorbitol dehydrogenase
Q00839	HNRNPU	Heterogeneous nuclear ribonucleoprotein U
Q01081	U2AF1	Splicing factor U2AF 35 kDa subunit
Q01082	SPTBN1	Spectrin beta chain, non-erythrocytic 1
Q01085	TIAL1	Nucleolysin TIAR
Q01105	SET	Protein SET
Q01130	SRSF2	Serine/arginine-rich splicing factor 2
Q01433	AMPD2	AMP deaminase 2
Q01469	FABP5	Fatty acid-binding protein 5
Q01484	ANK2	Ankyrin-2
Q01518	CAP1	Adenylyl cyclase-associated protein 1
Q01581	HMGCS1	Hydroxymethylglutaryl-CoA synthase, cytoplasmic
Q01658	DR1	Protein Dr1
Q01740	FMO1	Dimethylaniline monooxygenase [N-oxide-forming] 1
Q01780	EXOSC10	Exosome component 10
Q01813	PFKP	ATP-dependent 6-phosphofructokinase, platelet type
Q01844	EWSR1	RNA-binding protein EWS
Q01995	TAGLN	Transgelin
Q02218	OGDH	2-oxoglutarate dehydrogenase, mitochondrial
Q02252	ALDH6A1	Methylmalonate-semialdehyde dehydrogenase [acylating], mitochondrial
Q02338	BDH1	D-beta-hydroxybutyrate dehydrogenase, mitochondrial
Q02388	COL7A1	Collagen alpha-1(VII) chain
Q02487	DSC2	Desmocollin-2
Q02543	RPL18A	60S ribosomal protein L18a
Q02750	MAP2K1	Dual specificity mitogen-activated protein kinase kinase 1
Q02790	FKBP4	Peptidyl-prolyl cis-trans isomerase FKBP4
Q02809	PLOD1	Procollagen-lysine,2-oxoglutarate 5-dioxygenase 1
Q02817	MUC2	Mucin-2
Q02818	NUCB1	Nucleobindin-1
Q02878	RPL6	60S ribosomal protein L6
Q02880	TOP2B	DNA topoisomerase 2-beta
Q02952	AKAP12	A-kinase anchor protein 12
Q02978	SLC25A11	Mitochondrial 2-oxoglutarate/malate carrier protein
Q02985	CFHR3	Complement factor H-related protein 3
Q03013	GSTM4	Glutathione S-transferase Mu 4
Q03135	CAV1	Caveolin-1
Q03169	TNFAIP2	Tumor necrosis factor alpha-induced protein 2
Q03252	LMNB2	Lamin-B2
Q03426	MVK	Mevalonate kinase
Q03518	TAP1	Antigen peptide transporter 1
Q03591	CFHR1	Complement factor H-related protein 1
Q03692	COL10A1	Collagen alpha-1(X) chain
Q03701	CEBPZ	CCAAT/enhancer-binding protein zeta
Q04323	UBXN1	UBX domain-containing protein 1
Q04446	GBE1	1,4-alpha-glucan-branching enzyme
Q04637	EIF4G1	Eukaryotic translation initiation factor 4 gamma 1
Q04760	GLO1	Lactoylglutathione lyase
Q04828	AKR1C1	Aldo-keto reductase family 1 member C1
Q04837	SSBP1	Single-stranded DNA-binding protein, mitochondrial
Q04917	YWHAH	14-3-3 protein eta
Q05048	CSTF1	Cleavage stimulation factor subunit 1
Q05086	UBE3A	Ubiquitin-protein ligase E3A
Q05397	PTK2	Focal adhesion kinase 1
Q05519	SRSF11	Serine/arginine-rich splicing factor 11
Q05639	EEF1A2	Elongation factor 1-alpha 2
Q05655	PRKCD	Protein kinase C delta type
Q05682	CALD1	Caldesmon
Q05707	COL14A1	Collagen alpha-1(XIV) chain
Q05932	FPGS	Folylpolyglutamate synthase, mitochondrial
Q06033	ITIH3	Inter-alpha-trypsin inhibitor heavy chain H3
Q06124	PTPN11	Tyrosine-protein phosphatase non-receptor type 11
Q06136	KDSR	3-ketodihydrosphingosine reductase
Q06203	PPAT	Amidophosphoribosyltransferase
Q06210	GFPT1	Glutamine--fructose-6-phosphate aminotransferase [isomerizing] 1
Q06265	EXOSC9	Exosome complex component RRP45
Q06278	AOX1	Aldehyde oxidase
Q06323	PSME1	Proteasome activator complex subunit 1
Q06787	FMR1	Synaptic functional regulator FMR1
Q06828	FMOD	Fibromodulin
Q06830	PRDX1	Peroxiredoxin-1
Q07020	RPL18	60S ribosomal protein L18
Q07021	C1QBP	Complement component 1 Q subcomponent-binding protein, mitochondrial
Q07065	CKAP4	Cytoskeleton-associated protein 4
Q07092	COL16A1	Collagen alpha-1(XVI) chain
Q07157	TJP1	Tight junction protein ZO-1
Q07507	DPT	Dermatopontin
Q07666	KHDRBS1	KH domain-containing, RNA-binding, signal transduction-associated protein 1
Q07812	BAX	Apoptosis regulator BAX
Q07866	KLC1	Kinesin light chain 1
Q07954	LRP1	Prolow-density lipoprotein receptor-related protein 1
Q07955	SRSF1	Serine/arginine-rich splicing factor 1
Q07960	ARHGAP1	Rho GTPase-activating protein 1
Q08211	DHX9	ATP-dependent RNA helicase A
Q08257	CRYZ	Quinone oxidoreductase
Q08379	GOLGA2	Golgin subfamily A member 2
Q08380	LGALS3BP	Galectin-3-binding protein
Q08426	EHHADH	Peroxisomal bifunctional enzyme
Q08431	MFGE8	Lactadherin
Q08722	CD47	Leukocyte surface antigen CD47
Q08752	PPID	Peptidyl-prolyl cis-trans isomerase D
Q08945	SSRP1	FACT complex subunit SSRP1
Q08J23	NSUN2	RNA cytosine C(5)-methyltransferase NSUN2
Q09028	RBBP4	Histone-binding protein RBBP4
Q09161	NCBP1	Nuclear cap-binding protein subunit 1
Q09666	AHNAK	Neuroblast differentiation-associated protein AHNAK
Q0VAA5	PLCXD2	PI-PLC X domain-containing protein 2
Q0VDF9	HSPA14	Heat shock 70 kDa protein 14
Q0VGL1	LAMTOR4	Ragulator complex protein LAMTOR4
Q0ZGT2	NEXN	Nexilin
Q10471	GALNT2	Polypeptide N-acetylgalactosaminyltransferase 2
Q10567	AP1B1	AP-1 complex subunit beta-1
Q10570	CPSF1	Cleavage and polyadenylation specificity factor subunit 1
Q10588	BST1	ADP-ribosyl cyclase/cyclic ADP-ribose hydrolase 2
Q10713	PMPCA	Mitochondrial-processing peptidase subunit alpha
Q12756	KIF1A	Kinesin-like protein KIF1A
Q12765	SCRN1	Secernin-1
Q12769	NUP160	Nuclear pore complex protein Nup160
Q12788	TBL3	Transducin beta-like protein 3
Q12789	GTF3C1	General transcription factor 3C polypeptide 1
Q12792	TWF1	Twinfilin-1
Q12797	ASPH	Aspartyl/asparaginyl beta-hydroxylase
Q12800	TFCP2	Alpha-globin transcription factor CP2
Q12805	EFEMP1	EGF-containing fibulin-like extracellular matrix protein 1
Q12824	SMARCB1	SWI/SNF-related matrix-associated actin-dependent regulator of chromatin subfamily B member 1
Q12846	STX4	Syntaxin-4
Q12849	GRSF1	G-rich sequence factor 1
Q12860	CNTN1	Contactin-1
Q12874	SF3A3	Splicing factor 3A subunit 3
Q12888	TP53BP1	TP53-binding protein 1
Q12904	AIMP1	Aminoacyl tRNA synthase complex-interacting multifunctional protein 1
Q12905	ILF2	Interleukin enhancer-binding factor 2
Q12906	ILF3	Interleukin enhancer-binding factor 3
Q12907	LMAN2	Vesicular integral-membrane protein VIP36
Q12931	TRAP1	Heat shock protein 75 kDa, mitochondrial
Q12959	DLG1	Disks large homolog 1
Q12972	PPP1R8	Nuclear inhibitor of protein phosphatase 1
Q12996	CSTF3	Cleavage stimulation factor subunit 3
Q13011	ECH1	Delta(3,5)-Delta(2,4)-dienoyl-CoA isomerase, mitochondrial
Q13033	STRN3	Striatin-3
Q13045	FLII	Protein flightless-1 homolog
Q13057	COASY	Bifunctional coenzyme A synthase
Q13098	GPS1	COP9 signalosome complex subunit 1
Q13123	IK	Protein Red
Q13126	MTAP	S-methyl-5-thioadenosine phosphorylase
Q13144	EIF2B5	Translation initiation factor eIF-2B subunit epsilon
Q13148	TARDBP	TAR DNA-binding protein 43
Q13151	HNRNPA0	Heterogeneous nuclear ribonucleoprotein A0
Q13153	PAK1	Serine/threonine-protein kinase PAK 1
Q13155	AIMP2	Aminoacyl tRNA synthase complex-interacting multifunctional protein 2
Q13162	PRDX4	Peroxiredoxin-4
Q13177	PAK2	Serine/threonine-protein kinase PAK 2
Q13185	CBX3	Chromobox protein homolog 3
Q13188	STK3	Serine/threonine-protein kinase 3
Q13200	PSMD2	26S proteasome non-ATPase regulatory subunit 2
Q13228	SELENBP1	Methanethiol oxidase
Q13232	NME3	Nucleoside diphosphate kinase 3
Q13242	SRSF9	Serine/arginine-rich splicing factor 9
Q13243	SRSF5	Serine/arginine-rich splicing factor 5
Q13247	SRSF6	Serine/arginine-rich splicing factor 6
Q13257	MAD2L1	Mitotic spindle assembly checkpoint protein MAD2A
Q13263	TRIM28	Transcription intermediary factor 1-beta
Q13268	DHRS2	Dehydrogenase/reductase SDR family member 2, mitochondrial
Q13283	G3BP1	Ras GTPase-activating protein-binding protein 1
Q13286	CLN3	Battenin
Q13303	KCNAB2	Voltage-gated potassium channel subunit beta-2
Q13308	PTK7	Inactive tyrosine-protein kinase 7
Q13310	PABPC4	Polyadenylate-binding protein 4
Q13325	IFIT5	Interferon-induced protein with tetratricopeptide repeats 5
Q13330	MTA1	Metastasis-associated protein MTA1
Q13347	EIF3I	Eukaryotic translation initiation factor 3 subunit I
Q13361	MFAP5	Microfibrillar-associated protein 5
Q13363	CTBP1	C-terminal-binding protein 1
Q13404	UBE2V1	Ubiquitin-conjugating enzyme E2 variant 1
Q13409	DYNC1I2	Cytoplasmic dynein 1 intermediate chain 2
Q13418	ILK	Integrin-linked protein kinase
Q13421	MSLN	Mesothelin
Q13423	NNT	NAD(P) transhydrogenase, mitochondrial
Q13425	SNTB2	Beta-2-syntrophin
Q13428	TCOF1	Treacle protein
Q13435	SF3B2	Splicing factor 3B subunit 2
Q13442	PDAP1	28 kDa heat- and acid-stable phosphoprotein
Q13445	TMED1	Transmembrane emp24 domain-containing protein 1
Q13451	FKBP5	Peptidyl-prolyl cis-trans isomerase FKBP5
Q13488	TCIRG1	V-type proton ATPase 116 kDa subunit a isoform 3
Q13492	PICALM	Phosphatidylinositol-binding clathrin assembly protein
Q13505	MTX1	Metaxin-1
Q13509	TUBB3	Tubulin beta-3 chain
Q13510	ASAH1	Acid ceramidase
Q13523	PRPF4B	Serine/threonine-protein kinase PRP4 homolog
Q13526	PIN1	Peptidyl-prolyl cis-trans isomerase NIMA-interacting 1
Q13542	EIF4EBP2	Eukaryotic translation initiation factor 4E-binding protein 2
Q13547	HDAC1	Histone deacetylase 1
Q13555	CAMK2G	Calcium/calmodulin-dependent protein kinase type II subunit gamma
Q13561	DCTN2	Dynactin subunit 2
Q13564	NAE1	NEDD8-activating enzyme E1 regulatory subunit
Q13573	SNW1	SNW domain-containing protein 1
Q13576	IQGAP2	Ras GTPase-activating-like protein IQGAP2
Q13595	TRA2A	Transformer-2 protein homolog alpha
Q13596	SNX1	Sorting nexin-1
Q13616	CUL1	Cullin-1
Q13617	CUL2	Cullin-2
Q13618	CUL3	Cullin-3
Q13619	CUL4A	Cullin-4A
Q13620	CUL4B	Cullin-4B
Q13630	TSTA3	GDP-L-fucose synthase
Q13642	FHL1	Four and a half LIM domains protein 1
Q13643	FHL3	Four and a half LIM domains protein 3
Q13724	MOGS	Mannosyl-oligosaccharide glucosidase
Q13740	ALCAM	CD166 antigen
Q13751	LAMB3	Laminin subunit beta-3
Q13765	NACA	Nascent polypeptide-associated complex subunit alpha
Q13769	THOC5	THO complex subunit 5 homolog
Q13790	APOF	Apolipoprotein F
Q13813	SPTAN1	Spectrin alpha chain, non-erythrocytic 1
Q13823	GNL2	Nucleolar GTP-binding protein 2
Q13838	DDX39B	Spliceosome RNA helicase DDX39B
Q13867	BLMH	Bleomycin hydrolase
Q13868	EXOSC2	Exosome complex component RRP4
Q13885	TUBB2A	Tubulin beta-2A chain
Q13895	BYSL	Bystin
[truncated: 1,465 more rows]

## Sheet: Quantified proteins
Accession	Gene	Description	LFQ intensity Ctrl_1	LFQ intensity Ctrl_2	LFQ intensity Ctrl_3	LFQ intensity Tumor_1	LFQ intensity Tumor_2	LFQ intensity Tumor_3	Pvalue	Log2(Tumor/benign)		*Intensities are log2 transformed
P22105	TNXB	Tenascin-X	34.8562	35.5824	35.3172	27.4713	24.5923	30.1919	0.00862152	-7.83343
Q6UWY5	OLFML1	Olfactomedin-like protein 1	34.6116	33.4451	33.5577	28.22	24.3988	27.1515	0.00369536	-7.28135
P27338	MAOB	Amine oxidase [flavin-containing] B	30.6996	30.9944	31.8537	24.6181	22.8573	27.2395	0.00891771	-6.27763
P20774	OGN	Mimecan	35.5553	35.088	33.8832	30.3661	27.2119	29.0176	0.00455443	-5.97696
P51888	PRELP	Prolargin	35.47	34.7438	34.0304	29.7621	27.4874	30.2316	0.00407709	-5.58774
Q15124	PGM5	Phosphoglucomutase-like protein 5	29.7432	29.2558	29.9389	24.164	25.3746	23.8832	0.000495337	-5.17204
Q14767	LTBP2	Latent-transforming growth factor beta-binding protein 2	32.3943	31.9457	30.9583	26.8896	26.0503	27.5402	0.00122433	-4.93942
Q9NRN5	OLFML3	Olfactomedin-like protein 3	32.783	32.2963	32.8352	29.2887	26.2002	29.1036	0.0119086	-4.44067
P21589	NT5E	5-nucleotidase	30.2224	30.3518	26.9376	24.1027	25.0633	25.0271	0.0186888	-4.43958
Q9UBX5	FBLN5	Fibulin-5	33.0793	31.9391	30.7539	28.9393	25.5264	28.747	0.0318623	-4.18654
Q05707	COL14A1	Collagen alpha-1(XIV) chain	35.6241	36.4888	37.4718	32.6834	30.1282	34.2668	0.0341252	-4.16883
P31323	PRKAR2B	cAMP-dependent protein kinase type II-beta regulatory subunit	29.7792	29.1468	29.0895	24.8824	25.4956	25.8758	0.000421724	-3.9206
P35052	GPC1	Glypican-1	30.6069	32.6713	30.8783	24.2825	28.7087	29.5695	0.0932127	-3.86522
Q02952	AKAP12	A-kinase anchor protein 12	30.6087	30.3177	31.1172	24.1105	28.9455	27.4142	0.0558926	-3.85775
Q06828	FMOD	Fibromodulin	33.0001	32.7217	32.6601	31.0732	26.2363	29.5156	0.0543616	-3.85228
P02452	COL1A1	Collagen alpha-1(I) chain	40.12	39.6164	40.2712	37.9014	32.9678	37.7732	0.0814738	-3.7884
P08123	COL1A2	Collagen alpha-2(I) chain	39.7889	39.1747	39.7143	37.5445	32.5665	37.3064	0.0830263	-3.75349
P07585	DCN	Decorin	35.1172	34.87	34.9031	32.7768	28.9957	31.9378	0.0315762	-3.72666
P02461	COL3A1	Collagen alpha-1(III) chain	38.0064	37.2653	38.0649	35.6233	30.662	35.9056	0.0971707	-3.71528
P07093	SERPINE2	Glia-derived nexin	27.9234	30.602	30.0033	26.2938	24.8898	26.611	0.0209589	-3.57802
Q6NZI2	PTRF	Caveolae-associated protein 1	31.8991	31.1345	31.0013	27.5485	28.2322	27.8344	0.000534578	-3.47325
Q9NZN4	EHD2	EH domain-containing protein 2	31.8384	31.4033	30.0799	26.3829	28.753	28.3291	0.0218498	-3.2856
O00159	MYO1C	Unconventional myosin-Ic	31.1551	30.9011	30.014	25.5266	28.0778	28.6477	0.0326368	-3.27273
O94832	MYO1D	Unconventional myosin-Id	30.1364	29.2096	29.131	26.4051	26.1383	26.3242	0.000648079	-3.20313
Q99715	COL12A1	Collagen alpha-1(XII) chain	35.9046	35.534	35.2138	33.3846	30.3513	33.3197	0.034993	-3.19893
Q8IUX7	AEBP1	Adipocyte enhancer-binding protein 1	32.7	32.7707	31.9193	30.4988	27.4172	30.1398	0.036955	-3.11146
Q969G5	PRKCDBP	Caveolae-associated protein 3	29.1027	28.2641	27.4502	24.1958	25.2983	26.0118	0.0120575	-3.10367
P09455	RBP1	Retinol-binding protein 1	32.6904	33.405	32.3527	30.628	28.5713	30.2725	0.0133112	-2.99209
O95967	EFEMP2	EGF-containing fibulin-like extracellular matrix protein 2	29.5631	30.4691	30.8706	28.8078	24.9533	28.1879	0.076301	-2.98458
P21810	BGN	Biglycan	35.6403	34.5245	33.2027	32.0609	29.6852	32.7659	0.0648866	-2.95184
Q07507	DPT	Dermatopontin	31.2131	31.8382	31.7002	29.8627	26.6051	29.5298	0.0501498	-2.91796
P05997	COL5A2	Collagen alpha-2(V) chain	33.3077	33.0677	32.5219	31.1224	27.4462	31.6467	0.097236	-2.89398
Q9UBG0	MRC2	C-type mannose receptor 2	28.041	28.5659	27.8198	23.9028	25.5461	26.3233	0.0181169	-2.88484
P51884	LUM	Lumican	35.711	35.5047	34.7513	33.6051	30.4449	33.3967	0.0554585	-2.84007
Q03135	CAV1	Caveolin-1	31.8468	31.3302	30.9232	28.1867	29.1086	28.3024	0.00198544	-2.83414
O43301	HSPA12A	Heat shock 70 kDa protein 12A	28.62	27.9716	26.6087	24.8488	25.1041	24.8042	0.00937441	-2.81437
P05091	ALDH2	Aldehyde dehydrogenase, mitochondrial	30.1798	29.8616	30.0716	24.9999	27.8534	28.8394	0.0719781	-2.80677
Q14192	FHL2	Four and a half LIM domains protein 2	30.0711	29.3831	29.4749	25.8278	27.4548	27.4694	0.00964704	-2.72572
Q05682	CALD1	Caldesmon	33.3754	32.9385	32.1682	29.5411	30.9328	30.0393	0.00787145	-2.65629
P12109	COL6A1	Collagen alpha-1(VI) chain	36.2172	36.4843	36.6375	34.5614	31.8659	34.9997	0.055752	-2.63733
P09493	TPM1	Tropomyosin alpha-1 chain	32.7094	32.308	29.6606	27.9044	29.4686	29.4118	0.0723591	-2.63109
P35555	FBN1	Fibrillin-1	35.366	34.6018	35.9682	33.313	31.2886	33.4473	0.0306033	-2.62905
P00352	ALDH1A1	Retinal dehydrogenase 1	32.5284	32.4038	31.4858	29.3792	29.108	30.2873	0.00628281	-2.54786
P22570	FDXR	NADPH:adrenodoxin oxidoreductase, mitochondrial	26.408	27.8193	29.7584	25.6717	24.8211	25.8794	0.0682822	-2.53784
Q96SM3	CPXM1	Probable carboxypeptidase X1	28.5738	29.2809	29.0572	26.6645	26.2077	26.4578	0.000513911	-2.52731
P21291	CSRP1	Cysteine and glycine-rich protein 1	32.713	32.1654	31.6891	28.9825	29.478	30.56	0.0103433	-2.51568
P13716	ALAD	Delta-aminolevulinic acid dehydratase	28.7706	28.2271	29.091	25.8304	27.0967	25.6909	0.00833337	-2.49024
P12110	COL6A2	Collagen alpha-2(VI) chain	35.4686	35.7345	35.925	34.0751	31.3172	34.355	0.0657181	-2.46027
Q10588	BST1	ADP-ribosyl cyclase/cyclic ADP-ribose hydrolase 2	29.3106	28.0507	27.1608	24.9774	24.8956	27.3204	0.0729428	-2.44293
P07099	EPHX1	Epoxide hydrolase 1	31.1658	31.7551	32.3157	28.652	29.2326	30.1685	0.0123207	-2.3945
Q96HC4	PDLIM5	PDZ and LIM domain protein 5	28.1985	28.1156	27.3387	23.7358	26.38	26.4104	0.0626198	-2.37552
P12111	COL6A3	Collagen alpha-3(VI) chain	37.4276	37.8465	37.8078	36.1196	33.5925	36.3646	0.0596777	-2.33505
P22352	GPX3	Glutathione peroxidase 3	30.2892	29.7424	30.6891	28.6962	26.5252	28.4944	0.0350242	-2.33496
Q9Y6C2	EMILIN1	EMILIN-1	32.6847	33.0589	34.611	32.3102	29.467	31.7089	0.0940396	-2.2895
Q99536	VAT1	Synaptic vesicle membrane protein VAT-1 homolog	32.1653	31.4399	31.0016	28.9453	28.8973	29.9261	0.00878268	-2.27937
Q96CX2	KCTD12	BTB/POZ domain-containing protein KCTD12	30.0678	30.9779	29.4285	26.3326	28.257	29.1478	0.07621	-2.2456
Q9NZM1	MYOF	Myoferlin	29.4366	29.6811	28.2268	26.0684	26.0616	28.5204	0.0752058	-2.23139
P17813	ENG	Endoglin	28.5577	28.2019	28.139	26.1837	25.86	26.1861	0.0001951	-2.22294
P01008	SERPINC1	Antithrombin-III	34.0918	34.1735	33.9811	33.2383	30.0364	32.3097	0.0801781	-2.22065
P21266	GSTM3	Glutathione S-transferase Mu 3	30.1473	30.298	28.4349	26.2979	28.5496	27.5183	0.0698486	-2.17149
O76024	WFS1	Wolframin	27.4344	28.1212	27.4372	24.7026	25.7977	26.1785	0.0133987	-2.10467
P05452	CLEC3B	Tetranectin	30.2079	30.1146	30.0085	28.9968	26.4601	28.7139	0.0631824	-2.05339
Q14195	DPYSL3	Dihydropyrimidinase-related protein 3	33.3132	33.461	32.4729	30.5301	31.4726	31.2483	0.00883257	-1.99872
P02545	LMNA	Prelamin-A/C	34.5209	34.4926	34.9556	31.8762	32.163	33.9512	0.0402839	-1.99288
Q86W92	PPFIBP1	Liprin-beta-1	27.9013	28.2383	28.1421	24.2795	27.1447	26.9185	0.0991078	-1.97967
Q92599	SEPTIN8	Septin-8	28.3483	28.2105	28.1747	26.3803	26.0291	26.404	0.000117494	-1.97338
Q8WX93	PALLD	Palladin	28.5481	28.973	27.5689	24.9744	27.4911	26.7244	0.0824138	-1.96671
P36871	PGM1	Phosphoglucomutase-1	31.4634	32.0672	31.4781	29.4951	29.1553	30.4604	0.0109684	-1.96597
Q99439	CNN2	Calponin-2	29.8086	29.1341	29.6625	26.4688	27.949	28.2936	0.0300455	-1.9646
P51608	MECP2	Methyl-CpG-binding protein 2	28.1968	27.188	28.4336	26.7674	25.0789	26.0941	0.0344836	-1.95932
P17931	LGALS3	Galectin-3	31.4149	30.8964	30.3374	27.3759	29.0864	30.3098	0.096641	-1.95884
Q9NR12	PDLIM7	PDZ and LIM domain protein 7	28.6549	28.7511	26.188	25.7804	25.9537	26.166	0.088323	-1.898
P17655	CAPN2	Calpain-2 catalytic subunit	29.9775	30.1974	30.0204	27.5794	28.4218	28.6081	0.0045201	-1.862
P04083	ANXA1	Annexin A1	32.0459	32.2375	32.5857	29.1478	30.3292	31.8104	0.0771347	-1.86057
Q9P0V9	SEPTIN10	Septin-10	27.7218	26.5831	27.8536	26.1646	24.8388	25.6097	0.0294495	-1.84848
Q07954	LRP1	Prolow-density lipoprotein receptor-related protein 1	29.539	29.5118	29.4966	27.4651	27.7979	27.9411	0.000229613	-1.78113
P35237	SERPINB6	Serpin B6	28.7195	29.6463	29.0131	26.2746	27.9682	27.8339	0.0439096	-1.76743
Q7Z4H8	KDELC2	Protein O-glucosyltransferase 3	26.1745	26.1565	26.0992	23.508	24.9021	24.9057	0.0215895	-1.70478
P28161	GSTM2	Glutathione S-transferase Mu 2	30.5031	30.2651	29.2636	27.4957	28.7946	28.704	0.0411204	-1.67915
P09382	LGALS1	Galectin-1	33.7092	33.9485	34.2632	31.9275	32.3172	32.6652	0.00331641	-1.6703
Q16647	PTGIS	Prostacyclin synthase	28.4054	27.6497	27.0871	25.3341	26.4842	26.3279	0.0337844	-1.66533
A0A0A0MS15	IGHV3-49	Immunoglobulin heavy variable 3-49	27.2439	27.0941	27.9592	25.9384	24.9092	26.4697	0.0351524	-1.65996
P60903	S100A10	Protein S100-A10	30.2201	29.6577	29.1727	27.0912	28.3505	28.7457	0.0499116	-1.62099
P05154	SERPINA5	Plasma serine protease inhibitor	27.4599	27.5348	28.0709	26.1731	25.8067	26.277	0.00259274	-1.60295
O60687	SRPX2	Sushi repeat-containing protein SRPX2	28.137	27.6672	28.2371	27.5292	25.3224	26.4401	0.0747003	-1.58318
P08133	ANXA6	Annexin A6	33.4258	33.998	33.5962	31.7476	32.3364	32.2062	0.00305811	-1.57659
Q12805	EFEMP1	EGF-containing fibulin-like extracellular matrix protein 1	30.8177	30.4706	29.2023	29.2744	27.8035	28.7257	0.0746833	-1.56232
P21741	MDK	Midkine	29.3018	29.9847	29.7333	27.0456	28.6749	28.6686	0.055657	-1.54355
Q6YN16	HSDL2	Hydroxysteroid dehydrogenase-like protein 2	27.0611	28.1327	27.8386	25.7994	25.7825	26.8356	0.0312534	-1.53831
P04216	THY1	Thy-1 membrane glycoprotein	30.0034	29.4922	29.096	28.3122	28.8514	26.886	0.0779459	-1.51402
P08758	ANXA5	Annexin A5	32.7691	32.8285	32.5799	30.9993	31.1797	31.4872	0.000730852	-1.50378
P13987	CD59	CD59 glycoprotein	30.2424	29.9119	29.6505	27.7005	28.6031	29.0056	0.0238081	-1.49852
P17612	PRKACA	cAMP-dependent protein kinase catalytic subunit alpha	29.4376	29.1435	29.3051	27.9253	27.0338	28.5166	0.0286555	-1.47016
P08670	VIM	Vimentin	36.4021	37.0699	36.584	34.941	35.5529	35.1757	0.00544103	-1.46208
P30086	PEBP1	Phosphatidylethanolamine-binding protein 1	33.0794	32.8797	33.6067	31.4821	31.9307	31.7842	0.00457844	-1.45626
P21333	FLNA	Filamin-A	35.5827	35.4001	34.4391	32.9553	33.9971	34.1548	0.0497695	-1.43819
Q9UBQ7	GRHPR	Glyoxylate reductase/hydroxypyruvate reductase	29.3035	29.5467	28.9688	27.9115	27.3126	28.3986	0.0171077	-1.39877
P60033	CD81	CD81 antigen	29.3929	28.9522	29.2292	27.0218	28.8208	27.7197	0.0682029	-1.33735
Q8NBS9	TXNDC5	Thioredoxin domain-containing protein 5	31.1621	31.5324	31.0835	29.0836	30.6548	30.086	0.0515124	-1.31785
Q03252	LMNB2	Lamin-B2	31.5956	31.3939	31.791	30.0757	30.3497	30.4269	0.00111662	-1.30937
Q09666	AHNAK	Neuroblast differentiation-associated protein AHNAK	33.6621	33.2273	33.0791	31.5461	31.7677	32.8444	0.0439755	-1.27012
P11766	ADH5	Alcohol dehydrogenase class-3	31.6635	31.674	31.1364	29.8271	30.6022	30.2409	0.0113582	-1.26788
P50148	GNAQ	Guanine nucleotide-binding protein G(q) subunit alpha	27.2552	27.6647	27.1152	26.1698	25.6704	26.3948	0.00938861	-1.26671
Q14914	PTGR1	Prostaglandin reductase 1	26.5081	27.5831	26.1252	25.3256	25.9392	25.211	0.0641745	-1.2469
O60664	PLIN3	Perilipin-3	29.5644	29.7374	29.9166	28.0416	28.7537	28.7133	0.00803943	-1.2366
P04632	CAPNS1	Calpain small subunit 1	29.516	29.8058	29.5224	27.6712	28.4125	29.1734	0.0545083	-1.1957
Q14112	NID2	Nidogen-2	30.0643	30.1519	29.1003	29.1596	28.4482	28.1328	0.0583095	-1.192
Q96IU4	ABHD14B	Protein ABHD14B	28.7529	28.0309	28.0133	26.812	26.6967	27.8037	0.0531697	-1.16156
O43491	EPB41L2	Band 4.1-like protein 2	28.7843	28.5562	28.7059	28.1036	27.2912	27.1715	0.0181092	-1.16006
P00387	CYB5R3	NADH-cytochrome b5 reductase 3	31.2951	31.2247	30.7342	29.2678	30.1454	30.4408	0.0451449	-1.13336
Q8IWA5	SLC44A2	Choline transporter-like protein 2	26.0144	26.3323	25.253	24.842	24.1176	25.2824	0.0745108	-1.11926
Q6DD88	ATL3	Atlastin-3	27.7012	27.9127	27.5528	25.6977	26.7538	27.4224	0.0990285	-1.09762
Q00577	PURA	Transcriptional activator protein Pur-alpha	27.1113	27.2767	27.4234	26.0433	26.0885	26.3974	0.00157671	-1.09405
P35580	MYH10	Myosin-10	32.6913	32.775	31.9213	30.9166	31.1298	32.0961	0.075482	-1.08168
O95865	DDAH2	N(G),N(G)-dimethylarginine dimethylaminohydrolase 2	29.2808	28.8883	28.8819	28.6074	27.3257	27.9311	0.0539173	-1.06227
O95479	H6PD	GDH/6PGL endoplasmic bifunctional protein	26.5296	26.5085	26.3071	25.8897	24.7196	25.6069	0.044077	-1.04299
Q9NRV9	HEBP1	Heme-binding protein 1	27.4832	27.6229	27.8817	26.2009	27.4714	26.2355	0.0771171	-1.02667
P13489	RNH1	Ribonuclease inhibitor	31.1734	31.223	30.5242	29.8221	30.203	29.9691	0.0177371	-0.975447
Q01082	SPTBN1	Spectrin beta chain, non-erythrocytic 1	32.2814	32.3839	31.8637	31.2623	31.4643	30.9356	0.0124926	-0.9556
Q13418	ILK	Integrin-linked protein kinase	28.9358	28.9598	28.0652	27.1235	28.2777	27.7092	0.0993902	-0.950163
Q12797	ASPH	Aspartyl/asparaginyl beta-hydroxylase	28.0427	28.1092	28.4935	26.627	27.5103	27.758	0.0688182	-0.916733
Q14847	LASP1	LIM and SH3 domain protein 1	30.1387	29.5333	29.7092	28.5087	28.8339	29.2934	0.0343605	-0.915073
Q9BTV4	TMEM43	Transmembrane protein 43	28.9391	28.8612	28.8907	27.7255	28.0161	28.2313	0.00363319	-0.906033
Q15019	SEPTIN2	Septin-2	31.1464	30.9288	30.5706	29.6106	30.4641	29.938	0.042997	-0.87765
P63313	TMSB10	Thymosin beta-10	29.7523	29.9762	30.6259	29.37	29.5319	28.8653	0.0592264	-0.86245
P07355	ANXA2	Annexin A2	33.7394	33.489	33.4452	32.128	33.134	32.8926	0.0569273	-0.839687
Q9ULA0	DNPEP	Aspartyl aminopeptidase	27.6868	27.6562	27.5423	26.4574	26.5697	27.3711	0.0464575	-0.82903
Q9BUT1	BDH2	3-hydroxybutyrate dehydrogenase type 2	27.3752	27.9522	27.2853	26.4657	26.9071	26.8034	0.0305761	-0.812147
O14735	CDIPT	CDP-diacylglycerol--inositol 3-phosphatidyltransferase	27.2593	27.2145	27.2447	26.6144	25.8083	26.883	0.0675871	-0.80425
Q16181	SEPTIN7	Septin-7	30.2988	30.1328	29.5859	29.1483	29.4838	29.039	0.0367632	-0.78216
O75874	IDH1	Isocitrate dehydrogenase [NADP] cytoplasmic	31.5182	31.7998	30.8893	30.2332	30.9153	30.737	0.0838021	-0.773927
Q9UEY8	ADD3	Gamma-adducin	26.2376	26.0418	26.126	25.6054	25.2838	25.3088	0.00335231	-0.735803
P46926	GNPDA1	Glucosamine-6-phosphate isomerase 1	29.0192	28.7316	28.419	27.8639	28.4665	27.6385	0.0719429	-0.733633
Q13813	SPTAN1	Spectrin alpha chain, non-erythrocytic 1	32.5494	32.722	32.1455	31.5874	32.081	31.5491	0.0387587	-0.7331
P53680	AP2S1	AP-2 complex subunit sigma	25.6666	26.0905	25.8915	24.7363	25.1228	25.6678	0.0756486	-0.707233
P35611	ADD1	Alpha-adducin	27.5841	27.3144	26.8109	26.5678	26.7201	26.3432	0.0512153	-0.692753
O43707	ACTN4	Alpha-actinin-4	33.7262	33.4008	32.9147	32.4325	32.6484	32.8963	0.064162	-0.688133
O75915	ARL6IP5	PRA1 family protein 3	27.3248	27.3857	27.1011	26.5753	26.5771	26.6466	0.00170607	-0.670847
P62879	GNB2	Guanine nucleotide-binding protein G(I)/G(S)/G(T) subunit beta-2	29.4824	29.3264	29.3683	28.3274	29.083	28.7743	0.0414878	-0.664137
Q9BSJ8	ESYT1	Extended synaptotagmin-1	29.0535	29.0822	29.1227	28.0259	28.8207	28.4557	0.0474581	-0.652027
P60709	ACTB	Actin, cytoplasmic 1	37.1307	37.0663	36.6754	35.9072	36.3734	36.6482	0.0665811	-0.64785
Q15836	VAMP3	Vesicle-associated membrane protein 3	27.6251	27.0341	27.183	26.2865	26.8617	26.9411	0.0982657	-0.584317
Q9UHG3	PCYOX1	Prenylcysteine oxidase 1	29.2268	29.093	29.0938	28.6922	28.1547	28.9435	0.0843911	-0.5411
Q9P2B2	PTGFRN	Prostaglandin F2 receptor negative regulator	26.7505	26.7809	26.9134	26.3507	25.8423	26.6563	0.0934783	-0.531843
P09972	ALDOC	Fructose-bisphosphate aldolase C	29.3722	28.9356	29.3425	28.4505	28.7287	28.9077	0.0546681	-0.521103
P53004	BLVRA	Biliverdin reductase A	27.9311	27.7878	27.4379	27.2963	27.4328	27.0415	0.0679387	-0.462083
O43488	AKR7A2	Aflatoxin B1 aldehyde reductase member 2	29.065	29.6121	29.3032	28.7718	29.078	28.8512	0.0802873	-0.42638
P20073	ANXA7	Annexin A7	28.3972	28.3635	28.0205	27.6732	27.946	27.9538	0.0566398	-0.40275
Q9BU23	LMF2	Lipase maturation factor 2	24.1469	24.1157	24.3194	23.8398	23.9667	23.8233	0.0151406	-0.317433
O75489	NDUFS3	NADH dehydrogenase [ubiquinone] iron-sulfur protein 3, mitochondrial	25.3052	25.1612	25.1608	25.3385	25.6542	25.3712	0.0917546	0.245527
P49821	NDUFV1	NADH dehydrogenase [ubiquinone] flavoprotein 1, mitochondrial	25.131	25.3712	25.2513	25.6252	25.4722	25.8195	0.0336432	0.387813
P35244	RPA3	Replication protein A 14 kDa subunit	27.342	27.4096	27.7014	27.9677	27.9197	27.8019	0.0269725	0.412107
Q9GZT8	NIF3L1	NIF3-like protein 1	25.1508	25.5125	25.5494	25.9331	25.8829	25.6773	0.0459696	0.426837
Q96QK1	VPS35	Vacuolar protein sorting-associated protein 35	29.0515	29.0992	28.7542	29.1657	29.4367	29.5951	0.0597647	0.43085
O75947	ATP5H	ATP synthase subunit d, mitochondrial	28.046	28.2671	28.0428	28.3412	28.7863	28.6048	0.0369945	0.45882
P26599	PTBP1	Polypyrimidine tract-binding protein 1	30.0692	30.2016	30.3025	30.3258	31.0634	30.6454	0.095307	0.48711
P06576	ATP5B	ATP synthase subunit beta, mitochondrial	31.9879	32.0907	32.3631	32.8312	32.6577	32.4174	0.040945	0.48818
Q9Y285	FARSA	Phenylalanine--tRNA ligase alpha subunit	27.9751	27.5267	27.62	28.577	28.2159	27.9238	0.084729	0.531667
Q9NSD9	FARSB	Phenylalanine--tRNA ligase beta subunit	27.7939	27.9304	28.1231	28.8474	28.5437	28.0715	0.0929991	0.538403
P12956	XRCC6	X-ray repair cross-complementing protein 6	30.1524	30.523	30.8625	31.0918	31.2211	30.8607	0.0772494	0.545227
P11233	RALA	Ras-related protein Ral-A	26.1461	26.2179	26.113	27.1786	26.6877	26.2821	0.0997371	0.557143
P09211	GSTP1	Glutathione S-transferase P	32.3511	32.6022	32.7808	33.108	33.0302	33.2817	0.0179697	0.561907
Q13618	CUL3	Cullin-3	25.5791	25.7749	25.991	26.3151	26.6889	26.0578	0.0587922	0.572287
P25705	ATP5A1	ATP synthase subunit alpha, mitochondrial	31.4719	31.5261	31.7864	32.3709	31.9991	32.1419	0.0166837	0.575837
P46977	STT3A	Dolichyl-diphosphooligosaccharide--protein glycosyltransferase subunit STT3A	27.2087	27.5507	27.6003	27.8638	28.3512	27.9089	0.0413374	0.58804
P56134	ATP5J2	ATP synthase subunit f, mitochondrial	27.1296	26.7252	26.9916	27.8238	27.5359	27.2799	0.0385436	0.597757
Q9NQR4	NIT2	Omega-amidase NIT2	27.2452	27.4703	27.3708	27.8439	27.5805	28.5099	0.0960034	0.61602
Q12907	LMAN2	Vesicular integral-membrane protein VIP36	28.3435	28.6844	28.4303	28.9802	29.3015	29.04	0.0119612	0.621157
Q969V3	NCLN	Nicalin	24.7744	24.9999	25.0028	25.9646	25.4718	25.2168	0.0544498	0.625353
Q96C86	DCPS	m7GpppX diphosphatase	25.3866	26.106	25.6328	26.3564	26.0246	26.6729	0.0849168	0.642833
P06733	ENO1	Alpha-enolase	33.2135	33.5393	33.2372	33.7655	34.1331	34.0295	0.0130204	0.646053
O75367	H2AFY	Core histone macro-H2A.1	30.4204	30.7334	31.1348	31.3146	31.3407	31.5822	0.0438948	0.649597
P27797	CALR	Calreticulin	31.7213	31.7692	31.6019	32.1975	32.7392	32.1056	0.0332654	0.64996
Q06323	PSME1	Proteasome activator complex subunit 1	29.1521	29.0177	28.387	29.1375	29.7805	29.6258	0.0958372	0.662303
P48047	ATP5O	ATP synthase subunit O, mitochondrial	28.6144	28.6465	29.0741	29.4511	29.6532	29.2299	0.025598	0.666397
P11021	HSPA5	Endoplasmic reticulum chaperone BiP	32.0731	32.3442	31.9679	32.447	33.1714	32.7711	0.0482157	0.66815
P13010	XRCC5	X-ray repair cross-complementing protein 5	30.2975	30.5099	30.6098	31.2592	31.2806	30.9401	0.00871281	0.687567
P84077	ARF1	ADP-ribosylation factor 1	29.1847	29.1537	29.2154	29.7116	29.7512	30.1646	0.00906085	0.691213
P30084	ECHS1	Enoyl-CoA hydratase, mitochondrial	28.7336	28.761	28.537	29.5857	29.4232	29.0988	0.0122842	0.691997
P37837	TALDO1	Transaldolase	30.5869	30.8205	30.2047	30.8858	31.4748	31.3627	0.0506267	0.703797
P08865	RPSA	40S ribosomal protein SA	30.6007	30.9944	31.0757	31.7438	31.9963	31.1591	0.0614216	0.74279
O00299	CLIC1	Chloride intracellular channel protein 1	30.006	30.2577	29.5755	30.412	30.5371	31.13	0.0662725	0.746627
Q99798	ACO2	Aconitate hydratase, mitochondrial	30.0186	30.2903	30.4364	31.1421	30.3827	31.4658	0.0949035	0.748403
P46778	RPL21	60S ribosomal protein L21	28.658	28.9729	29.3307	29.9319	29.9418	29.3523	0.0517618	0.7548
Q9BUN8	DERL1	Derlin-1	24.3222	24.8422	24.6601	25.3087	25.6126	25.2043	0.0171857	0.767013
Q13724	MOGS	Mannosyl-oligosaccharide glucosidase	26.3464	26.8851	26.9589	27.5551	27.5762	27.3721	0.0193288	0.770993
P42766	RPL35	60S ribosomal protein L35	28.2855	28.7396	29.1534	29.0944	29.8481	29.5721	0.0798842	0.77871
P21912	SDHB	Succinate dehydrogenase [ubiquinone] iron-sulfur subunit, mitochondrial	25.6065	25.6809	25.7115	26.4732	26.6713	26.2099	0.00461694	0.785163
Q3LXA3	DAK	Triokinase/FMN cyclase	26.2582	25.8551	25.7619	26.4301	26.9691	26.8323	0.0241094	0.785433
P0DPI2	GATD3A	Glutamine amidotransferase-like class 1 domain-containing protein 3A, mitochondrial	27.1894	27.4625	27.8901	28.2403	28.535	28.1369	0.0287088	0.79009
Q7L014	DDX46	Probable ATP-dependent RNA helicase DDX46	26.4331	26.9007	26.8653	27.4715	27.6993	27.4136	0.0102155	0.795107
P27635	RPL10	60S ribosomal protein L10	28.9773	29.5414	29.5326	29.9717	30.6046	29.8649	0.0549999	0.79663
Q9Y277	VDAC3	Voltage-dependent anion-selective channel protein 3	28.5196	28.6942	29.1115	29.61	29.1874	29.9294	0.044807	0.800507
P51991	HNRNPA3	Heterogeneous nuclear ribonucleoprotein A3	30.6888	31.116	31.5444	32.1558	32.0366	31.5728	0.0572001	0.805383
P62424	RPL7A	60S ribosomal protein L7a	29.7557	30.044	30.0666	30.5415	31.4283	30.3232	0.0833683	0.808873
Q01105	SET	Protein SET	29.4265	29.7065	29.8358	30.0977	31.1568	30.1527	0.0898081	0.81283
Q12769	NUP160	Nuclear pore complex protein Nup160	24.883	24.8001	24.53	25.0984	25.763	25.8458	0.0327636	0.831343
Q9UBT2	UBA2	SUMO-activating enzyme subunit 2	26.2486	26.6967	26.6366	27.7549	27.5847	26.7387	0.0729486	0.832137
P62258	YWHAE	14-3-3 protein epsilon	32.0622	32.2525	31.9885	32.566	33.3062	32.9276	0.0216855	0.83221
P62847	RPS24	40S ribosomal protein S24	28.3661	28.77	28.748	29.3397	30.0439	29.0205	0.063374	0.839967
Q96FJ2	DYNLL2	Dynein light chain 2, cytoplasmic	27.9276	28.477	28.0419	28.6677	29.2045	29.0989	0.0229734	0.841553
P09429	HMGB1	High mobility group protein B1	31.0497	31.1044	31.5871	32.5372	32.1296	31.602	0.0580354	0.84255
P25398	RPS12	40S ribosomal protein S12	29.421	29.9214	29.5683	30.3146	31.2174	29.9715	0.0968939	0.86426
P30048	PRDX3	Thioredoxin-dependent peroxide reductase, mitochondrial	29.2114	29.5281	29.3297	29.7948	30.8876	30.0301	0.0628896	0.881093
P30050	RPL12	60S ribosomal protein L12	29.0679	29.3797	29.4039	30.1808	30.4723	29.8796	0.011559	0.89374
P62851	RPS25	40S ribosomal protein S25	28.4691	28.8284	29.1027	29.5604	30.3648	29.1614	0.0879965	0.8955
Q14152	EIF3A	Eukaryotic translation initiation factor 3 subunit A	27.9392	28.3205	28.2163	29.1574	29.4393	28.5837	0.0309901	0.90145
Q9HDC9	APMAP	Adipocyte plasma membrane-associated protein	28.6671	28.9057	28.4408	29.1206	30.0222	29.5818	0.0367253	0.903683
P31930	UQCRC1	Cytochrome b-c1 complex subunit 1, mitochondrial	28.6147	28.6412	28.8666	29.942	29.629	29.2887	0.0112196	0.912357
P14866	HNRNPL	Heterogeneous nuclear ribonucleoprotein L	29.6258	30.1403	30.6624	30.9062	31.6391	30.6319	0.0968758	0.916237
P63244	GNB2L1	Receptor of activated protein C kinase 1	30.6608	30.8941	30.9873	31.7849	32.2663	31.2422	0.042148	0.917077
Q9Y3B3	TMED7	Transmembrane emp24 domain-containing protein 7	27.5093	27.6693	27.6269	28.332	28.3475	28.8856	0.00810993	0.91989
P51571	SSR4	Translocon-associated protein subunit delta	26.4051	26.8855	27.8041	27.9606	27.8118	28.0826	0.0924359	0.920083
P53621	COPA	Coatomer subunit alpha	28.5948	29.4526	29.3195	29.607	30.5462	29.976	0.0733529	0.920763
P49207	RPL34	60S ribosomal protein L34	27.9348	27.6887	28.2984	28.6213	29.5777	28.5064	0.0725617	0.927823
Q13423	NNT	NAD(P) transhydrogenase, mitochondrial	26.6436	26.9657	27.046	27.8605	27.5632	28.0172	0.00686931	0.928507
O60716	CTNND1	Catenin delta-1	27.4852	27.6301	26.8072	27.6046	28.3209	28.8037	0.0956814	0.935527
P67812	SEC11A	Signal peptidase complex catalytic subunit SEC11A	25.3741	25.4866	25.3952	25.8847	26.3951	26.8043	0.0245727	0.942713
P46776	RPL27A	60S ribosomal protein L27a	28.0084	28.5126	28.4874	29.064	29.4898	29.2837	0.0100294	0.94298
Q93009	USP7	Ubiquitin carboxyl-terminal hydrolase 7	26.0473	26.9426	27.0599	27.6181	27.6881	27.6076	0.0409021	0.954657
O00231	PSMD11	26S proteasome non-ATPase regulatory subunit 11	27.7612	28.1228	27.7641	28.2588	29.6789	28.5747	0.099485	0.95476
P62244	RPS15A	40S ribosomal protein S15a	29.0941	29.6032	29.3076	30.3197	30.7737	29.7768	0.0419776	0.95507
Q1KMD3	HNRNPUL2	Heterogeneous nuclear ribonucleoprotein U-like protein 2	28.4013	28.6207	28.8127	29.5059	29.4633	29.7526	0.0029718	0.962353
P00367	GLUD1	Glutamate dehydrogenase 1, mitochondrial	29.0798	29.0729	29.1777	29.9028	30.421	29.9175	0.00503194	0.970337
P60866	RPS20	40S ribosomal protein S20	28.0766	28.181	28.8772	29.0337	30.0313	28.9833	0.0837096	0.97115
P62316	SNRPD2	Small nuclear ribonucleoprotein Sm D2	28.6164	28.7637	28.6446	29.3875	30.4637	29.0969	0.080226	0.974457
P62263	RPS14	40S ribosomal protein S14	28.6729	28.8476	29.0395	29.5631	30.5465	29.3894	0.0594822	0.97964
P00558	PGK1	Phosphoglycerate kinase 1	32.8438	32.9311	32.5851	33.3974	33.5192	34.4037	0.0416675	0.986747
O43399	TPD52L2	Tumor protein D54	27.3922	28.3982	27.5644	28.1402	29.1659	29.0147	0.0908175	0.988657
Q02543	RPL18A	60S ribosomal protein L18a	28.417	28.6399	29.0575	29.4913	30.3364	29.26	0.0583321	0.99107
P22695	UQCRC2	Cytochrome b-c1 complex subunit 2, mitochondrial	28.4096	28.7648	28.9383	29.7736	29.8287	29.4876	0.00618941	0.992387
Q9Y333	LSM2	U6 snRNA-associated Sm-like protein LSm2	25.9786	26.3045	26.1812	26.9434	27.6633	26.8515	0.0218433	0.99792
Q99757	TXN2	Thioredoxin, mitochondrial	23.5222	23.2653	23.9159	24.2491	24.2656	25.1825	0.0509486	0.997973
P55884	EIF3B	Eukaryotic translation initiation factor 3 subunit B	27.7569	27.9537	27.6364	28.5164	29.6666	28.16	0.0976646	0.998673
Q02878	RPL6	60S ribosomal protein L6	29.6414	30.058	30.1579	30.7748	31.6268	30.487	0.0552093	1.01045
Q13263	TRIM28	Transcription intermediary factor 1-beta	29.2876	29.9615	30.4335	31.2214	30.889	30.6078	0.0549364	1.0118
Q9H4A4	RNPEP	Aminopeptidase B	28.079	27.8507	27.651	28.1416	29.1266	29.3558	0.0610168	1.01441
P07203	GPX1	Glutathione peroxidase 1	28.0061	27.9524	27.4935	28.2622	29.6611	28.5734	0.0891574	1.01489
P24666	ACP1	Low molecular weight phosphotyrosine protein phosphatase	27.1904	27.4513	26.1263	27.8294	28.3083	27.6936	0.0839336	1.02109
P62269	RPS18	40S ribosomal protein S18	29.5861	29.4655	29.7395	30.3506	31.3886	30.122	0.0617711	1.02341
P23396	RPS3	40S ribosomal protein S3	30.3909	30.7033	30.8521	31.6524	32.1336	31.231	0.0253254	1.02358
P62241	RPS8	40S ribosomal protein S8	29.6406	29.5277	29.6838	30.3782	31.5211	30.0251	0.0870214	1.02413
P46782	RPS5	40S ribosomal protein S5	29.2476	29.5075	29.3708	30.1385	31.2893	29.7727	0.0912935	1.02489
P39023	RPL3	60S ribosomal protein L3	29.7604	29.7494	29.7829	30.5966	31.6263	30.1575	0.0773353	1.02924
Q13838	DDX39B	Spliceosome RNA helicase DDX39B	30.2979	30.6695	30.7388	31.2507	32.3966	31.1515	0.0711444	1.03087
P83731	RPL24	60S ribosomal protein L24	28.3694	28.7114	29.2968	29.7636	30.2874	29.4233	0.0491041	1.03222
Q12905	ILF2	Interleukin enhancer-binding factor 2	29.2252	29.5328	29.5667	30.3639	31.3421	29.762	0.0911392	1.04778
O00303	EIF3F	Eukaryotic translation initiation factor 3 subunit F	26.8169	27.2032	27.2762	28.3594	28.3436	27.7851	0.0108503	1.06391
P23528	CFL1	Cofilin-1	32.1658	32.3955	31.8448	32.413	33.8188	33.3899	0.0739022	1.07184
O43169	CYB5B	Cytochrome b5 type B	25.6185	26.3088	26.297	26.7402	27.6893	27.04	0.0401673	1.08174
Q96FW1	OTUB1	Ubiquitin thioesterase OTUB1	27.8627	27.9777	27.5943	28.8257	29.1821	28.7283	0.00352564	1.1005
P62249	RPS16	40S ribosomal protein S16	29.0977	29.3982	29.7348	30.3142	31.1724	30.0486	0.0461687	1.10147
P26196	DDX6	Probable ATP-dependent RNA helicase DDX6	26.4203	26.9904	26.8484	27.2042	28.477	27.8838	0.0531779	1.10197
P06748	NPM1	Nucleophosmin	30.7612	31.1829	31.1992	31.7447	32.5502	32.1702	0.015452	1.10726
P52209	PGD	6-phosphogluconate dehydrogenase, decarboxylating	29.2899	29.6495	29.6613	29.9249	31.4145	30.5941	0.0680822	1.11098
P45880	VDAC2	Voltage-dependent anion-selective channel protein 2	29.2326	29.5201	29.9671	31.1633	30.7541	30.146	0.0377987	1.11454
P48643	CCT5	T-complex protein 1 subunit epsilon	29.5574	29.6134	29.4796	30.3077	31.5827	30.1293	0.070808	1.12307
P13693	TPT1	Translationally-controlled tumor protein	28.0758	28.3821	27.5342	28.7247	29.806	28.8377	0.0564823	1.12545
O75569	PRKRA	Interferon-inducible double-stranded RNA-dependent protein kinase activator A	24.9566	25.1548	25.4931	25.8559	27.2302	25.9017	0.077333	1.12781
P52272	HNRNPM	Heterogeneous nuclear ribonucleoprotein M	30.0334	30.2404	30.9081	31.4068	32.2716	30.9025	0.0772165	1.13303
O60506	SYNCRIP	Heterogeneous nuclear ribonucleoprotein Q	28.603	28.9264	28.5793	29.6755	30.2152	29.622	0.00671786	1.13466
P62899	RPL31	60S ribosomal protein L31	28.3474	28.081	28.7055	29.3562	30.2485	28.9453	0.0553018	1.13871
Q9Y265	RUVBL1	RuvB-like 1	28.2336	28.5418	28.6807	29.7156	30.1284	29.03	0.0302723	1.13929
P50914	RPL14	60S ribosomal protein L14	28.8757	29.1987	29.3809	30.0748	30.9766	29.8693	0.0356792	1.15513
P22626	HNRNPA2B1	Heterogeneous nuclear ribonucleoproteins A2/B1	31.443	31.6157	32.1537	33.0083	33.4161	32.2623	0.044292	1.15813
P40227	CCT6A	T-complex protein 1 subunit zeta	29.2031	29.2578	29.414	30.1747	31.4427	29.7453	0.0862569	1.16263
P46781	RPS9	40S ribosomal protein S9	29.309	29.6984	29.6724	30.727	31.1576	30.2853	0.0144558	1.16333
P13639	EEF2	Elongation factor 2	31.5414	32.0559	31.4458	32.611	33.5199	32.4187	0.0397171	1.16882
P18124	RPL7	60S ribosomal protein L7	29.614	29.8251	29.9758	30.8791	31.4451	30.6135	0.0116697	1.17424
P48147	PREP	Prolyl endopeptidase	26.764	27.081	26.7545	27.4738	28.7331	27.9243	0.0373645	1.17725
Q14980	NUMA1	Nuclear mitotic apparatus protein 1	28.2421	28.3881	29.2566	29.4811	30.1138	29.8439	0.0317903	1.18399
Q12904	AIMP1	Aminoacyl tRNA synthase complex-interacting multifunctional protein 1	26.2748	26.4486	26.1794	26.9537	28.5235	27.0127	0.082888	1.19567
P19338	NCL	Nucleolin	30.323	30.6289	30.8968	31.5521	32.407	31.4876	0.0241768	1.19936
P62701	RPS4X	40S ribosomal protein S4, X isoform	29.7162	30.1327	29.7742	30.9635	31.6307	30.644	0.0193838	1.20504
O43175	PHGDH	D-3-phosphoglycerate dehydrogenase	27.3377	27.6483	28.2321	29.0556	29.5176	28.2672	0.0548549	1.20741
P08559	PDHA1	Pyruvate dehydrogenase E1 component subunit alpha, somatic form, mitochondrial	26.3893	26.9072	27.1142	27.3839	28.5133	28.1382	0.0379645	1.20826
P78527	PRKDC	DNA-dependent protein kinase catalytic subunit	29.9141	30.3821	30.7986	31.8628	31.541	31.3272	0.0154578	1.21205
Q02978	SLC25A11	Mitochondrial 2-oxoglutarate/malate carrier protein	27.4126	27.539	27.6415	27.9505	28.7725	29.508	0.0559845	1.21262
P14854	COX6B1	Cytochrome c oxidase subunit 6B1	25.3273	26.7648	25.8355	27.3848	26.5671	27.6153	0.0829513	1.2132
P31939	ATIC	Bifunctional purine biosynthesis protein PURH	29.5576	29.3614	28.9694	30.7804	30.8967	29.8577	0.0307037	1.2155
P49368	CCT3	T-complex protein 1 subunit gamma	29.9213	30.194	30.1183	31.015	32.2258	30.6427	0.0660695	1.21664
Q9Y262	EIF3L	Eukaryotic translation initiation factor 3 subunit L	26.1742	26.8162	26.7162	27.7178	28.3236	27.3246	0.0257908	1.21981
O96019	ACTL6A	Actin-like protein 6A	27.0387	27.5648	27.4116	28.1222	29.3054	28.2599	0.0390417	1.22411
Q99729	HNRNPAB	Heterogeneous nuclear ribonucleoprotein A/B	26.9283	27.6151	27.2578	28.3271	29.0962	28.0731	0.0281597	1.23171
P50991	CCT4	T-complex protein 1 subunit delta	29.2775	29.3749	29.3165	30.3937	31.4459	29.8303	0.0599828	1.23363
P63173	RPL38	60S ribosomal protein L38	27.2913	27.138	27.4428	28.9318	28.849	27.796	0.0303859	1.23489
P07954	FH	Fumarate hydratase, mitochondrial	26.6555	26.993	26.7859	28.0974	28.2922	27.7752	0.0023002	1.24344
P23246	SFPQ	Splicing factor, proline- and glutamine-rich	30.2355	30.5238	31.07	31.5612	32.6359	31.3631	0.0555563	1.24362
Q15365	PCBP1	Poly(rC)-binding protein 1	30.1954	30.4767	30.4701	31.2528	32.3998	31.2403	0.0341337	1.25021
Q9UBQ0	VPS29	Vacuolar protein sorting-associated protein 29	27.4385	27.2287	27.0454	28.2056	28.299	29.0224	0.0107462	1.2715
P78371	CCT2	T-complex protein 1 subunit beta	29.7087	29.6718	29.6973	30.8094	31.8094	30.2759	0.0473548	1.2723
O43324	EEF1E1	Eukaryotic translation elongation factor 1 epsilon-1	25.2762	25.4894	25.2089	26.2466	27.3574	26.2084	0.029577	1.27931
P60842	EIF4A1	Eukaryotic initiation factor 4A-I	30.5647	30.9273	30.4764	31.048	32.8563	31.911	0.0764753	1.28226
O75964	ATP5L	ATP synthase subunit g, mitochondrial	26.5263	26.8624	27.1103	27.9303	28.0032	28.414	0.00479364	1.28285
P62829	RPL23	60S ribosomal protein L23	29.1405	29.1644	28.9408	30.5042	30.9321	29.6702	0.0269881	1.28694
P32969	RPL9	60S ribosomal protein L9	28.2996	28.9328	29.3672	30.0794	30.8339	29.5486	0.0566868	1.2874
Q9H2U2	PPA2	Inorganic pyrophosphatase 2, mitochondrial	26.5274	26.6623	27.0915	28.1686	28.1126	27.8656	0.00266148	1.28852
P21796	VDAC1	Voltage-dependent anion-selective channel protein 1	29.4046	29.7571	29.9786	31.0605	31.062	30.9102	0.00174825	1.29747
P46779	RPL28	60S ribosomal protein L28	27.8376	28.0733	28.6018	29.319	29.9755	29.1254	0.0190435	1.3024
P11177	PDHB	Pyruvate dehydrogenase E1 component subunit beta, mitochondrial	27.6046	27.8647	27.1225	28.3546	29.3101	28.8377	0.0206271	1.30358
P04181	OAT	Ornithine aminotransferase, mitochondrial	25.9539	25.2444	25.8431	27.3454	27.103	26.5037	0.0173915	1.3036
P40926	MDH2	Malate dehydrogenase, mitochondrial	30.7596	31.089	31.1963	32.3384	33.0601	31.5674	0.0440854	1.30701
P31943	HNRNPH1	Heterogeneous nuclear ribonucleoprotein H	29.5555	30.1371	30.5127	31.2081	31.9881	30.9311	0.0361625	1.30738
P63162	SNRPN	Small nuclear ribonucleoprotein-associated protein N	27.072	27.6627	27.5903	28.4833	29.5423	28.2326	0.0413933	1.31109
P55769	NHP2L1	NHP2-like protein 1	26.664	27.6273	27.8967	28.8778	29.0244	28.2194	0.043128	1.31123
P17987	TCP1	T-complex protein 1 subunit alpha	29.4992	29.7312	29.3364	30.6224	31.7382	30.1414	0.0543455	1.31173
P15880	RPS2	40S ribosomal protein S2	29.533	29.994	29.791	31.1563	31.5926	30.5349	0.0168103	1.32197
Q9Y230	RUVBL2	RuvB-like 2	27.625	27.6294	27.3472	28.7924	29.545	28.2514	0.0263299	1.32905
P52943	CRIP2	Cysteine-rich protein 2	29.409	28.993	28.6358	29.7739	31.0436	30.2418	0.036325	1.34054
P61247	RPS3A	40S ribosomal protein S3a	29.7346	30.1654	30.1264	31.1547	32.0838	30.8125	0.0293514	1.34151
Q9UKM9	RALY	RNA-binding protein Raly	27.194	27.0243	27.5068	28.6483	29.1867	27.9446	0.0249481	1.35144
O14980	XPO1	Exportin-1	28.5217	29.0546	29.1642	30.465	30.4892	29.8566	0.00908966	1.35678
Q00839	HNRNPU	Heterogeneous nuclear ribonucleoprotein U	30.7909	31.1466	31.3534	32.5511	32.9799	31.8401	0.0214191	1.36005
Q9UMS4	PRPF19	Pre-mRNA-processing factor 19	28.4258	28.7505	29.33	30.2396	30.3994	29.9527	0.009904	1.3618
P38646	HSPA9	Stress-70 protein, mitochondrial	29.359	29.7889	29.8537	31.0793	31.5743	30.4357	0.020126	1.36256
P68104	EEF1A1	Elongation factor 1-alpha 1	32.9034	33.2535	32.6987	33.7779	35.1717	34.0049	0.0414386	1.36633
P62318	SNRPD3	Small nuclear ribonucleoprotein Sm D3	27.9099	28.5103	29.1518	29.7004	30.5666	29.4226	0.0508327	1.37253
Q15233	NONO	Non-POU domain-containing octamer-binding protein	29.4697	29.7437	30.4205	30.856	32.122	30.7758	0.0573817	1.3733
P62081	RPS7	40S ribosomal protein S7	29.3728	29.5186	29.4097	30.9233	31.2641	30.2561	0.00992343	1.38077
P62753	RPS6	40S ribosomal protein S6	28.4334	28.9378	29.1632	29.8333	31.1295	29.7149	0.0512627	1.3811
Q00688	FKBP3	Peptidyl-prolyl cis-trans isomerase FKBP3	27.6457	27.1343	28.4803	29.0222	29.7966	28.6086	0.0570853	1.38904
P08238	HSP90AB1	Heat shock protein HSP 90-beta	31.4197	31.7426	31.6182	32.3478	34.0773	32.5252	0.0671963	1.38998
P26368	U2AF2	Splicing factor U2AF 65 kDa subunit	27.4051	27.687	28.2049	28.748	30.0334	28.6971	0.0483021	1.39385
P51858	HDGF	Hepatoma-derived growth factor	28.5394	29.1903	29.4149	30.2143	30.4827	30.6452	0.0085999	1.39921
P07900	HSP90AA1	Heat shock protein HSP 90-alpha	32.5283	32.7479	32.7072	33.9326	34.8287	33.4275	0.0278865	1.40182
P05455	SSB	Lupus La protein	28.7311	29.0773	29.0825	30.4177	30.9617	29.7206	0.0205372	1.40305
Q07955	SRSF1	Serine/arginine-rich splicing factor 1	26.8134	27.6152	28.672	28.8251	29.6972	28.7953	0.0839658	1.40569
P37108	SRP14	Signal recognition particle 14 kDa protein	28.0236	28.3062	28.7428	29.2766	30.7994	29.2229	0.064876	1.40878
P62826	RAN	GTP-binding nuclear protein Ran	30.1256	30.2884	30.7414	32.5344	31.869	30.9803	0.044219	1.40946
Q15393	SF3B3	Splicing factor 3B subunit 3	27.6939	28.0897	28.3119	29.2034	30.3554	28.7682	0.0496647	1.4105
P61513	RPL37A	60S ribosomal protein L37a	27.612	27.2403	27.3916	28.477	29.8545	28.1587	0.056198	1.41542
Q15181	PPA1	Inorganic pyrophosphatase	28.9462	29.3683	28.9662	29.9765	31.1536	30.398	0.0188017	1.4158
Q8NBX0	SCCPDH	Saccharopine dehydrogenase-like oxidoreductase	25.9637	26.3035	25.9998	27.807	27.975	26.7335	0.0246833	1.41614
Q13155	AIMP2	Aminoacyl tRNA synthase complex-interacting multifunctional protein 2	25.5802	25.8322	25.2367	27.4924	27.5949	25.8139	0.0783279	1.41735
P04406	GAPDH	Glyceraldehyde-3-phosphate dehydrogenase	34.0285	33.938	33.682	35.1268	36.2858	34.5015	0.0559102	1.42191
P62314	SNRPD1	Small nuclear ribonucleoprotein Sm D1	26.559	27.2518	27.2105	28.0588	29.4447	27.7911	0.0635503	1.42449
P38117	ETFB	Electron transfer flavoprotein subunit beta	24.9943	25.8735	25.8024	26.6934	26.4127	27.8551	0.0524295	1.43032
P49458	SRP9	Signal recognition particle 9 kDa protein	27.5726	27.6494	28.5116	28.711	30.4127	28.9074	0.0806621	1.4325
Q99832	CCT7	T-complex protein 1 subunit eta	29.4391	29.656	29.3954	30.6621	31.5879	30.5934	0.0117992	1.45096
P09669	COX6C	Cytochrome c oxidase subunit 6C	24.1415	25.0867	24.688	25.0533	26.7944	26.4241	0.0715769	1.45189
Q02750	MAP2K1	Dual specificity mitogen-activated protein kinase kinase 1	25.3719	25.1157	23.9794	25.3194	27.0535	26.4529	0.0940688	1.45292
P41091	EIF2S3	Eukaryotic translation initiation factor 2 subunit 3	27.1799	28.3935	27.4352	28.8324	30.0144	28.529	0.0674782	1.45572
P52597	HNRNPF	Heterogeneous nuclear ribonucleoprotein F	28.109	28.6044	28.4459	29.3537	30.8042	29.391	0.0427726	1.46322
P36957	DLST	Dihydrolipoyllysine-residue succinyltransferase component of 2-oxoglutarate dehydrogenase complex, mitochondrial	26.401	26.7514	26.3256	28.3719	27.941	27.5585	0.005533	1.46448
P08574	CYC1	Cytochrome c1, heme protein, mitochondrial	27.5381	26.8122	26.5505	28.3852	28.7004	28.2304	0.0107219	1.47171
P62888	RPL30	60S ribosomal protein L30	28.6715	29.0755	29.2362	30.642	30.8486	29.9506	0.00963446	1.48601
P06454	PTMA	Prothymosin alpha	28.6565	28.7628	29.0844	30.2341	30.785	29.9719	0.00532688	1.49575
Q9Y3C6	PPIL1	Peptidyl-prolyl cis-trans isomerase-like 1	23.7239	25.4536	25.8326	26.4328	26.8409	26.2281	0.0903192	1.49723
Q99714	HSD17B10	3-hydroxyacyl-CoA dehydrogenase type-2	28.1536	28.3211	28.1955	29.2821	30.4531	29.4312	0.0156708	1.49869
Q15029	EFTUD2	116 kDa U5 small nuclear ribonucleoprotein component	26.5774	27.4663	28.0682	28.5652	29.7559	28.3142	0.0720434	1.50777
Q08211	DHX9	ATP-dependent RNA helicase A	29.8009	30.1128	30.5291	31.6944	32.2736	31.0157	0.0227262	1.51365
O00567	NOP56	Nucleolar protein 56	27.3313	27.6613	28.2619	29.6405	29.4347	28.7396	0.0168942	1.52009
Q07666	KHDRBS1	KH domain-containing, RNA-binding, signal transduction-associated protein 1	27.0676	27.5508	27.5602	28.4427	29.9624	28.3375	0.0504268	1.52133
P68400	CSNK2A1	Casein kinase II subunit alpha	26.0841	26.2343	26.2315	26.9398	28.6108	27.5711	0.0357968	1.52394
Q92841	DDX17	Probable ATP-dependent RNA helicase DDX17	29.2955	29.5917	29.8834	30.8909	31.8024	30.6496	0.0174118	1.52406
P14618	PKM	Pyruvate kinase PKM	33.1539	33.1791	32.9766	34.0583	34.3406	35.4845	0.0258266	1.52454
P24534	EEF1B2	Elongation factor 1-beta	28.0292	28.6798	28.5625	29.2096	30.913	29.7286	0.048099	1.52653
P14868	DARS	Aspartate--tRNA ligase, cytoplasmic	29.1018	28.9311	28.5537	30.9294	30.7102	29.539	0.0293635	1.5307
Q9HB71	CACYBP	Calcyclin-binding protein	27.9406	27.8933	28.3695	29.3014	30.4623	29.0426	0.029357	1.53434
P35232	PHB	Prohibitin	28.7464	29.097	30.0574	31.1388	31.1765	30.1911	0.0389516	1.53522
P38919	EIF4A3	Eukaryotic initiation factor 4A-III	28.0493	27.9722	28.0267	29.5812	30.3174	28.7597	0.0269991	1.53669
Q86U42	PABPN1	Polyadenylate-binding protein 2	25.5998	26.465	27.2184	27.8358	28.6218	27.4465	0.0570486	1.54033
P08621	SNRNP70	U1 small nuclear ribonucleoprotein 70 kDa	25.5493	25.8027	26.0924	26.9449	28.3382	26.7917	0.0403763	1.54348
O43143	DHX15	Pre-mRNA-splicing factor ATP-dependent RNA helicase DHX15	27.9405	28.1573	27.9153	29.2225	30.153	29.2745	0.0076973	1.54562
Q07021	C1QBP	Complement component 1 Q subcomponent-binding protein, mitochondrial	27.4233	27.927	27.9671	28.294	30.1669	29.4986	0.0546608	1.54734
P23526	AHCY	Adenosylhomocysteinase	29.12	29.4893	29.0004	31.1439	31.4504	29.6658	0.053079	1.55013
Q9UQ80	PA2G4	Proliferation-associated protein 2G4	28.7339	29.1246	29.6092	30.361	31.5639	30.198	0.0360133	1.55173
P29692	EEF1D	Elongation factor 1-delta	28.8731	29.2645	28.8435	29.8552	31.5742	30.2119	0.045428	1.55338
P17858	PFKL	ATP-dependent 6-phosphofructokinase, liver type	28.6375	28.9264	28.5556	30.0596	30.0006	30.7249	0.00381916	1.55519
P00338	LDHA	L-lactate dehydrogenase A chain	32.1997	32.1715	31.2782	32.7931	33.6661	33.8699	0.02529	1.55986
P62280	RPS11	40S ribosomal protein S11	29.0484	29.4915	29.1511	30.8186	31.2762	30.2905	0.00763802	1.56476
P49411	TUFM	Elongation factor Tu, mitochondrial	29.2678	29.9997	29.9745	31.1742	31.8814	30.8995	0.0142211	1.57109
P62995	TRA2B	Transformer-2 protein homolog beta	26.5203	27.1945	26.8942	28.8532	28.9909	27.4912	0.0380879	1.5754
P84090	ERH	Enhancer of rudimentary homolog	27.8198	27.6246	27.68	28.9816	29.8466	29.0307	0.00529641	1.57816
Q99623	PHB2	Prohibitin-2	29.1885	29.307	30.0305	31.3639	31.3121	30.6058	0.0115752	1.58525
Q9BPW8	NIPSNAP1	Protein NipSnap homolog 1	26.7257	26.9259	27.7105	28.5659	28.6608	28.9185	0.00745373	1.59436
P26639	TARS	Threonine--tRNA ligase 1, cytoplasmic	27.2778	27.9449	27.6198	28.0313	30.2812	29.331	0.0782097	1.60029
P26641	EEF1G	Elongation factor 1-gamma	29.9532	30.2412	29.6745	30.9142	32.5562	31.2277	0.0383359	1.60972
Q15717	ELAVL1	ELAV-like protein 1	26.5059	26.867	27.9445	28.3517	29.6648	28.1536	0.0652544	1.61757
Q9GZS3	WDR61	WD repeat-containing protein 61	24.9123	25.5242	23.6346	25.6438	26.9178	26.3942	0.0714697	1.62824
Q14498	RBM39	RNA-binding protein 39	26.1146	26.7212	27.8661	28.2143	29.3773	28.0221	0.0696796	1.63732
Q16795	NDUFA9	NADH dehydrogenase [ubiquinone] 1 alpha subcomplex subunit 9, mitochondrial	25.8076	26.092	24.2267	27.0001	27.3748	26.7226	0.0532227	1.65707
P54136	RARS	Arginine--tRNA ligase, cytoplasmic	26.7887	27.7404	27.6812	28.8514	29.523	28.8426	0.0119263	1.6689
O43684	BUB3	Mitotic checkpoint protein BUB3	26.4925	26.6451	27.7698	28.6091	29.557	27.7482	0.0646473	1.66895
P20674	COX5A	Cytochrome c oxidase subunit 5A, mitochondrial	25.7077	25.5014	26.5638	27.4394	27.7787	27.5899	0.0078153	1.67838
Q14203	DCTN1	Dynactin subunit 1	25.4131	26.9259	25.9814	27.1682	29.0937	27.1184	0.0983896	1.68661
P67870	CSNK2B	Casein kinase II subunit beta	25.6404	25.4155	26.0984	26.1414	28.5941	27.512	0.0827667	1.69774
P13073	COX4I1	Cytochrome c oxidase subunit 4 isoform 1, mitochondrial	26.578	26.0024	26.894	28.27	28.5292	27.7981	0.00718315	1.70763
P31949	S100A11	Protein S100-A11	28.6576	29.3131	27.6099	29.0859	30.6376	30.9976	0.0895372	1.71349
P10515	DLAT	Dihydrolipoyllysine-residue acetyltransferase component of pyruvate dehydrogenase complex, mitochondrial	25.7711	25.904	25.9089	27.337	27.8834	27.5767	0.000453816	1.73767
O75533	SF3B1	Splicing factor 3B subunit 1	27.4516	27.7516	27.7744	29.4799	30.2785	28.4479	0.0320491	1.74289
Q9NTK5	OLA1	Obg-like ATPase 1	27.9315	27.9259	27.1113	29.0101	30.0258	29.1622	0.0139681	1.74313
Q96EP5	DAZAP1	DAZ-associated protein 1	24.742	25.9416	26.2049	27.4209	28.171	26.5302	0.0559345	1.74451
P19367	HK1	Hexokinase-1	28.0759	28.7062	27.2457	29.882	30.2301	29.1949	0.0278343	1.75973
Q9Y4L1	HYOU1	Hypoxia up-regulated protein 1	27.9986	28.8287	28.1083	29.5645	30.9441	29.7071	0.0259625	1.76001
P78406	RAE1	mRNA export factor	23.9268	25.0594	24.7078	25.9134	27.5226	25.5517	0.0633256	1.76456
Q13185	CBX3	Chromobox protein homolog 3	27.2607	27.5338	28.4175	29.5405	29.9429	29.0719	0.014395	1.78112
Q9NQW7	XPNPEP1	Xaa-Pro aminopeptidase 1	25.5225	26.1695	25.4974	27.1313	28.2742	27.184	0.0141319	1.80007
O95433	AHSA1	Activator of 90 kDa heat shock protein ATPase homolog 1	26.0411	26.8412	26.099	27.7296	29.398	27.2708	0.0603494	1.8057
P62266	RPS23	40S ribosomal protein S23	26.865	26.3092	27.6671	28.6688	29.4104	28.2283	0.0253746	1.82212
Q15428	SF3A2	Splicing factor 3A subunit 2	25.3056	25.5263	25.8061	27.5347	28.1834	26.3932	0.028294	1.82445
P39687	ANP32A	Acidic leucine-rich nuclear phosphoprotein 32 family member A	28.212	28.7919	29.1752	29.8487	31.4602	30.3762	0.0290545	1.8353
Q9Y2X3	NOP58	Nucleolar protein 58	26.8	27.2736	27.3254	29.304	29.1021	28.5381	0.00286352	1.84841
P41252	IARS	Isoleucine--tRNA ligase, cytoplasmic	25.3394	26.2615	26.7204	27.066	29.2706	27.5826	0.0749229	1.86597
Q10567	AP1B1	AP-1 complex subunit beta-1	25.5531	26.5157	24.205	26.3779	27.8674	27.6468	0.0831758	1.87278
A0AVT1	UBA6	Ubiquitin-like modifier-activating enzyme 6	26.0322	25.7517	23.9639	26.8887	27.7892	26.7117	0.0612583	1.88061
P41250	GARS	Glycine--tRNA ligase	26.9207	27.1305	25.9422	28.2076	29.7656	27.694	0.0589449	1.89125
Q6UW68	TMEM205	Transmembrane protein 205	24.8288	25.2281	23.5588	27.3506	25.2166	26.7365	0.0792335	1.89597
P35659	DEK	Protein DEK	26.1492	26.2297	27.1633	27.3639	29.6215	28.2546	0.0605604	1.89926
P56537	EIF6	Eukaryotic translation initiation factor 6	26.4703	26.8212	26.8771	28.8821	29.2683	27.7344	0.0163047	1.9054
O75390	CS	Citrate synthase, mitochondrial	27.5513	27.8951	28.4978	29.3562	30.7312	29.5971	0.0194335	1.91342
Q96A72	MAGOHB	Protein mago nashi homolog 2	27.1422	27.2825	27.7317	29.012	30.2806	28.6683	0.0206566	1.93485
P47897	QARS	Glutamine--tRNA ligase	25.7612	27.4706	25.5951	28.2041	28.8778	27.6342	0.0483781	1.96308
Q96AE4	FUBP1	Far upstream element-binding protein 1	27.0201	28.072	28.3095	29.2799	31.1103	28.9967	0.0610092	1.99513
P07858	CTSB	Cathepsin B	28.001	28.1705	28.4036	29.453	29.8288	31.3578	0.0272046	2.0215
P55265	ADAR	Double-stranded RNA-specific adenosine deaminase	25.8211	26.5562	26.4715	28.8312	28.5604	27.5452	0.0111675	2.02937
Q01469	FABP5	Fatty acid-binding protein 5	27.752	27.9404	27.2466	29.4874	30.6031	29.0451	0.0152444	2.06554
Q13630	TSTA3	GDP-L-fucose synthase	26.0932	25.8718	25.7054	27.2235	27.8	28.8913	0.0142804	2.08149
Q6P2Q9	PRPF8	Pre-mRNA-processing-splicing factor 8	27.0272	27.4004	27.874	28.8768	30.4232	29.2865	0.0161007	2.09498
P04003	C4BPA	C4b-binding protein alpha chain	29.3416	28.8434	30.1264	31.8901	30.5275	32.3606	0.031561	2.15558
Q13347	EIF3I	Eukaryotic translation initiation factor 3 subunit I	25.9821	26.3214	24.8377	27.7234	28.7537	27.1318	0.0298458	2.15593
P05141	SLC25A5	ADP/ATP translocase 2	26.9414	27.0445	27.2631	27.8942	30.5797	29.2454	0.0507705	2.15674
Q9P2J5	LARS	Leucine--tRNA ligase, cytoplasmic	25.674	26.5451	25.2582	27.5181	29.3495	27.0843	0.0525234	2.15818
P13674	P4HA1	Prolyl 4-hydroxylase subunit alpha-1	25.4566	25.7542	26.5202	28.1817	28.1192	27.9409	0.00261114	2.17027
P20042	EIF2S2	Eukaryotic translation initiation factor 2 subunit 2	24.1752	26.7053	25.7255	27.1222	28.766	27.2667	0.0733465	2.18297
P43304	GPD2	Glycerol-3-phosphate dehydrogenase, mitochondrial	25.597	25.2074	26.1668	27.8732	27.4383	28.2225	0.00367667	2.18761
P23381	WARS	Tryptophan--tRNA ligase, cytoplasmic	26.5771	26.9001	26.5288	27.6819	29.4085	29.48	0.0217445	2.18811
Q9BQE3	TUBA1C	Tubulin alpha-1C chain	25.6449	26.0286	24.7841	27.4818	27.9406	27.6171	0.0050179	2.19398
Q96P70	IPO9	Importin-9	24.5764	25.5204	23.8265	26.7827	28.0984	25.6297	0.0641414	2.19586
Q04637	EIF4G1	Eukaryotic translation initiation factor 4 gamma 1	26.3114	27.689	26.4912	27.9665	30.421	28.6958	0.0603152	2.19728
P62837	UBE2D2	Ubiquitin-conjugating enzyme E2 D2	25.592	25.8708	25.9622	26.9684	29.2672	27.7881	0.0320911	2.19956
O75643	SNRNP200	U5 small nuclear ribonucleoprotein 200 kDa helicase	27.2401	27.9554	28.9243	30.0635	31.4489	29.2286	0.052875	2.20709
Q92769	HDAC2	Histone deacetylase 2	26.0662	26.3839	26.9168	28.7203	29.5099	27.7653	0.017092	2.20955
P51659	HSD17B4	Peroxisomal multifunctional enzyme type 2	25.473	25.6049	25.1647	26.4136	28.8216	27.7816	0.0334337	2.25807
Q8N1F7	NUP93	Nuclear pore complex protein Nup93	26.2752	25.068	25.1555	27.5062	29.2633	26.5069	0.0649644	2.25921
Q13148	TARDBP	TAR DNA-binding protein 43	25.4369	26.2626	27.1143	27.9387	29.8702	27.8025	0.0515233	2.2659
Q2TAY7	SMU1	WD40 repeat-containing protein SMU1	24.7303	25.0261	24.3338	26.3365	28.7219	25.8824	0.0647784	2.28356
Q96PK6	RBM14	RNA-binding protein 14	26.1984	25.9208	26.0332	28.0338	29.2847	27.7054	0.009343	2.29045
P10809	HSPD1	60 kDa heat shock protein, mitochondrial	30.5692	31.0067	31.0524	33.1345	33.8636	32.5463	0.00495955	2.3054
Q92616	GCN1L1	eIF-2-alpha kinase activator GCN1	23.9487	23.9292	25.1527	25.977	28.3739	25.6355	0.0715255	2.31858
P20700	LMNB1	Lamin-B1	28.3587	29.3839	29.5928	31.2506	32.0601	30.9961	0.00956717	2.32379
P22234	PAICS	Multifunctional protein ADE2	28.1367	28.544	27.4155	29.8339	32.1518	29.0997	0.0756388	2.32974
P26640	VARS	Valine--tRNA ligase	26.983	27.7387	26.6839	28.6764	30.2723	29.4972	0.0135908	2.34677
P27105	STOM	Erythrocyte band 7 integral membrane protein	27.9072	27.3832	25.5734	28.3785	28.9897	30.5849	0.0706503	2.36316
Q9BTT0	ANP32E	Acidic leucine-rich nuclear phosphoprotein 32 family member E	25.8582	26.6373	26.7052	28.6175	30.2152	27.5676	0.0423887	2.3999
P55060	CSE1L	Exportin-2	26.4846	27.8359	27.7023	29.6174	31.0766	28.5521	0.0470068	2.40774
Q12874	SF3A3	Splicing factor 3A subunit 3	24.7288	25.2555	26.1943	27.3877	29.294	26.7443	0.0511876	2.41582
P14324	FDPS	Farnesyl pyrophosphate synthase	27.3833	27.0164	23.9099	28.6936	28.5587	28.3383	0.0933561	2.42705
Q6NVY1	HIBCH	3-hydroxyisobutyryl-CoA hydrolase, mitochondrial	24.0182	24.5359	25.6968	28.6487	25.7806	27.1468	0.0647441	2.44171
Q00796	SORD	Sorbitol dehydrogenase	27.0888	26.8199	23.6544	27.7173	28.7716	28.4341	0.0989432	2.45328
Q9UJZ1	STOML2	Stomatin-like protein 2, mitochondrial	23.899	26.0184	25.5044	26.8778	28.6004	27.3037	0.0405583	2.45339
Q9Y2Q3	GSTK1	Glutathione S-transferase kappa 1	26.1697	26.2735	26.6115	29.3184	28.5218	28.5947	0.00101882	2.46005
P99999	CYCS	Cytochrome c	25.9099	26.8242	25.3964	28.057	30.0389	27.4208	0.0508593	2.46207
Q02880	TOP2B	DNA topoisomerase 2-beta	25.6582	26.1068	26.6482	28.6381	29.3315	27.833	0.00899865	2.46315
Q15637	SF1	Splicing factor 1	25.5467	26.0075	23.2323	26.3463	28.8468	27.0409	0.0943722	2.48254
P61604	HSPE1	10 kDa heat shock protein, mitochondrial	29.0829	28.8501	29.3323	31.6594	31.948	31.1421	0.000804737	2.49475
Q92621	NUP205	Nuclear pore complex protein Nup205	23.5982	24.7641	24.2449	26.2663	28.0636	25.8037	0.0308034	2.50885
P02671	FGA	Fibrinogen alpha chain	33.8421	33.4711	34.4704	38.2127	35.1752	36.0409	0.0549862	2.54839
O96008	TOMM40	Mitochondrial import receptor subunit TOM40 homolog	23.6316	24.7498	25.7753	27.8267	27.3242	26.706	0.0213287	2.56671
P05198	EIF2S1	Eukaryotic translation initiation factor 2 subunit 1	26.7661	27.2028	25.4201	29.392	29.4643	28.3437	0.0158294	2.60364
P42704	LRPPRC	Leucine-rich PPR motif-containing protein, mitochondrial	26.9643	27.9678	26.6235	29.0597	31.6497	28.6722	0.0624726	2.60865
P07814	EPRS	Bifunctional glutamate/proline--tRNA ligase	26.9318	28.2617	27.0471	29.7696	31.0967	29.267	0.0190692	2.63091
O75608	LYPLA1	Acyl-protein thioesterase 1	24.8336	24.4798	24.9919	26.9849	27.3192	27.9267	0.0010989	2.64181
Q96HE7	ERO1L	ERO1-like protein alpha	25.8805	26.5438	24.8894	27.7303	26.9089	30.6403	0.0969989	2.65524
O75694	NUP155	Nuclear pore complex protein Nup155	25.1012	24.9147	24.2449	26.705	28.5758	26.9768	0.0140043	2.66561
P62633	CNBP	Cellular nucleic acid-binding protein	24.5018	26.8439	26.6364	28.6226	29.8383	27.5198	0.0566952	2.6662
Q8TAQ2	SMARCC2	SWI/SNF complex subunit SMARCC2	23.3612	23.1752	24.2244	25.2565	28.4514	25.0558	0.0805282	2.66764
P48735	IDH2	Isocitrate dehydrogenase [NADP], mitochondrial	27.6816	29.0254	28.7545	29.8117	31.8953	31.8867	0.0281611	2.71072
P49327	FASN	Fatty acid synthase	26.3898	27.2411	26.8861	28.3968	31.6486	28.7709	0.058895	2.76644
Q9Y6C9	MTCH2	Mitochondrial carrier homolog 2	23.4006	26.4858	26.8911	28.0826	28.4384	28.6556	0.0659533	2.79972
Q08945	SSRP1	FACT complex subunit SSRP1	25.401	26.978	27.5913	29.0121	30.8033	28.7358	0.0358552	2.86028
Q92598	HSPH1	Heat shock protein 105 kDa	26.0073	26.2871	24.8831	28.1392	30.1364	27.5893	0.0307081	2.89581
P09874	PARP1	Poly [ADP-ribose] polymerase 1	27.6504	28.2756	29.0008	31.2673	32.0465	30.3325	0.00996677	2.90646
Q9Y5B9	SUPT16H	FACT complex subunit SPT16	26.4736	26.9574	27.1581	29.0203	31.8184	28.6107	0.0453587	2.95346
P56192	MARS	Methionine--tRNA ligase, cytoplasmic	24.8669	25.8356	25.3453	27.6992	29.8091	27.4164	0.0212828	2.95896
Q13435	SF3B2	Splicing factor 3B subunit 2	23.8962	25.9595	25.011	26.8417	30.3473	26.7603	0.0841962	3.02752
Q8TDN6	BRIX1	Ribosome biogenesis protein BRX1 homolog	23.9394	24.2542	23.9749	26.4672	29.1831	25.6525	0.0468457	3.04478
Q9UHX1	PUF60	Poly(U)-binding-splicing factor PUF60	23.7975	27.1096	26.6031	28.3648	29.784	28.5216	0.0531431	3.0534
Q9BXP5	SRRT	Serrate RNA effector molecule homolog	23.9984	24.47	24.5705	26.705	29.6454	26.0575	0.0491404	3.12301
Q9NY33	DPP3	Dipeptidyl peptidase 3	25.8085	26.14	22.9455	27.0933	28.7906	28.5269	0.0500605	3.17224
P02675	FGB	Fibrinogen beta chain	33.8047	33.4557	34.1358	38.8414	35.1097	36.9668	0.0441852	3.17386
P02741	CRP	C-reactive protein	26.8389	23.7615	26.0829	30.0488	27.6965	28.4976	0.0509074	3.1865
O00468	AGRN	Agrin	25.4908	24.3494	23.3234	29.3087	26.0389	27.3874	0.0484658	3.19047
P02679	FGG	Fibrinogen gamma chain	33.5396	33.164	33.8327	38.4485	35.0939	36.6131	0.0316063	3.20642
P35613	BSG	Basigin	26.5696	27.4883	23.4369	29.318	29.7638	28.2087	0.0673847	3.26523
Q9P258	RCC2	Protein RCC2	24.6509	26.8255	27.3567	29.3175	30.7093	28.7247	0.0312017	3.30613
Q02790	FKBP4	Peptidyl-prolyl cis-trans isomerase FKBP4	28.2081	28.0897	29.6675	30.9676	34.3196	30.6078	0.0617517	3.3099
P49915	GMPS	GMP synthase [glutamine-hydrolyzing]	23.7319	24.2388	24.2179	26.0739	29.33	27.0393	0.025142	3.41818
Q9UKK9	NUDT5	ADP-sugar pyrophosphatase	25.0659	25.5352	24.0945	27.5201	30.9993	26.5122	0.0727895	3.44532
P12004	PCNA	Proliferating cell nuclear antigen	25.6806	27.3237	25.8342	30.5733	31.0548	27.7851	0.0370789	3.52489
P31146	CORO1A	Coronin-1A	25.8736	26.4035	23.5699	26.6169	29.1668	30.6436	0.0734693	3.52679
Q12931	TRAP1	Heat shock protein 75 kDa, mitochondrial	24.7799	24.8682	24.885	27.8909	30.8564	26.3853	0.0547065	3.53315
Q14839	CHD4	Chromodomain-helicase-DNA-binding protein 4	24.1892	25.2911	26.1724	28.6819	30.7181	26.8952	0.0463683	3.5475
P40121	CAPG	Macrophage-capping protein	24.9067	23.6293	24.8877	30.0607	26.6964	27.6895	0.0275251	3.67428
P43490	NAMPT	Nicotinamide phosphoribosyltransferase	26.6712	26.1623	22.9611	28.125	28.87	29.9446	0.0435791	3.71504
P11166	SLC2A1	Solute carrier family 2, facilitated glucose transporter member 1	27.084	25.084	23.5062	30.957	28.0409	29.6098	0.0319787	4.3112
Q9UJS0	SLC25A13	Calcium-binding mitochondrial carrier protein Aralar2	24.3305	23.5408	25.0147	29.7968	29.754	26.6235	0.0174383	4.42941
P78347	GTF2I	General transcription factor II-I	25.1574	25.4847	24.6738	30.5251	31.1208	27.2537	0.0209033	4.52788
P02786	TFRC	Transferrin receptor protein 1	24.8976	24.9018	24.2832	28.0829	30.58	29.0921	0.00377561	4.55746
P22102	GART	Trifunctional purine biosynthetic protein adenosine-3	23.954	25.7332	23.9284	28.7117	31.5754	27.2388	0.0300165	4.63676
P05164	MPO	Myeloperoxidase	27.4646	23.7803	23.7797	28.1816	27.8773	33.3649	0.0907278	4.79972
P34897	SHMT2	Serine hydroxymethyltransferase, mitochondrial	23.923	24.8732	27.611	31.2176	31.0702	30.1647	0.00975786	5.34847
P59666	DEFA3	Neutrophil defensin 3	30.1461	27.7341	23.4061	32.3826	31.0653	35.4657	0.0678005	5.87577
A0A075B6R2	IGHV4-4	Immunoglobulin heavy variable 4-4	26.3671	27.6386	28.496	28.0418	24.768	28.921	0.863936	-0.256983
A0A075B6S5	IGKV1-27	Immunoglobulin kappa variable 1-27	26.3715	25.0302	26.8199	27.8562	25.5007	27.3381	0.408773	0.824433
A0A0B4J1X5	IGHV3-74	Immunoglobulin heavy variable 3-74	29.3867	28.7518	30.0146	28.5263	25.4692	29.5631	0.298155	-1.5315
A0A0B4J1Y9	IGHV3-72	Immunoglobulin heavy variable 3-72	27.5773	27.2058	28.3604	28.6207	24.11	27.7902	0.573293	-0.874213
A0A0C4DH38	IGHV5-51	Immunoglobulin heavy variable 5-51	27.0522	27.7136	28.412	27.7191	25.282	29.6756	0.90614	-0.167003
A2NJV5	IGKV A18	Immunoglobulin kappa variable 2-29	29.2613	29.6208	30.3475	30.5788	27.9531	29.6259	0.689482	-0.357277
B9A064	IGLL5	Immunoglobulin lambda-like polypeptide 5	33.9657	33.73	35.059	34.6278	31.254	34.0117	0.440606	-0.953753
O00151	PDLIM1	PDZ and LIM domain protein 1	28.6322	28.155	24.0511	23.692	29.3639	28.1673	0.957396	0.12829
O00232	PSMD12	26S proteasome non-ATPase regulatory subunit 12	27.3468	27.5648	27.2724	27.9267	28.7679	27.5464	0.138618	0.685653
O00244	ATOX1	Copper transport protein ATOX1	26.3844	27.8261	26.817	25.8962	26.9288	26.9132	0.475913	-0.429783
O00264	PGRMC1	Membrane-associated progesterone receptor component 1	28.5406	28.5733	28.7062	27.7899	28.8391	28.116	0.317565	-0.358397
O00410	IPO5	Importin-5	28.0117	27.8962	27.2185	28.9707	29.336	27.4467	0.236431	0.87567
O00429	DNM1L	Dynamin-1-like protein	27.1781	27.5651	27.4713	27.7074	31.8004	28.1959	0.230818	1.82971
O00483	NDUFA4	Cytochrome c oxidase subunit NDUFA4	26.1005	24.6256	25.9383	23.0233	27.9055	26.5514	0.867402	0.271977
O00487	PSMD14	26S proteasome non-ATPase regulatory subunit 14	25.6673	26.4186	25.7839	26.1524	27.5699	26.3799	0.209168	0.744137
O00571	DDX3X	ATP-dependent RNA helicase DDX3X	26.0632	27.472	26.1047	26.0955	30.6062	28.7318	0.236437	1.93119
O00764	PDXK	Pyridoxal kinase	27.9405	27.7872	27.8083	28.1225	26.9191	28.7505	0.881925	0.08537
O14561	NDUFAB1	Acyl carrier protein, mitochondrial	24.3263	25.9252	25.8068	26.0554	26.9615	26.6154	0.108386	1.19131
O14579	COPE	Coatomer subunit epsilon	25.9474	26.8229	26.1802	26.0456	27.9475	26.808	0.370149	0.61686
O14617	AP3D1	AP-3 complex subunit delta-1	25.3154	24.9374	24.9309	25.1712	25.3029	25.017	0.536089	0.10247
O14618	CCS	Copper chaperone for superoxide dismutase	26.0194	26.3622	26.5734	23.5445	27.0144	26.5137	0.597213	-0.627513
O14744	PRMT5	Protein arginine N-methyltransferase 5	24.4241	24.6271	24.8274	24.6698	25.3345	24.687	0.335762	0.270873
O14773	TPP1	Tripeptidyl-peptidase 1	27.8785	28.4303	27.9167	27.9365	28.1883	29.4371	0.420624	0.445507
O14791	APOL1	Apolipoprotein L1	26.6791	26.6625	24.7005	27.094	24.2383	27.0607	0.92402	0.116953
O14818	PSMA7	Proteasome subunit alpha type-7	28.4744	28.9898	28.6037	28.822	30.424	29.3607	0.162808	0.846283
O14880	MGST3	Microsomal glutathione S-transferase 3	27.1467	27.2801	27.9906	28.1792	26.5222	27.4849	0.894802	-0.07707
O14907	TAX1BP3	Tax1-binding protein 3	26.4477	25.6795	25.6138	23.594	25.0874	25.767	0.189631	-1.09755
O14974	PPP1R12A	Protein phosphatase 1 regulatory subunit 12A	23.5662	24.5661	24.3885	23.0184	24.2021	23.3789	0.241655	-0.64046
O14979	HNRNPDL	Heterogeneous nuclear ribonucleoprotein D-like	27.4621	27.5936	27.914	27.8277	29.2909	28.1727	0.168926	0.773863
O15031	PLXNB2	Plexin-B2	25.3129	25.5161	25.712	24.8976	26.5435	25.37	0.866596	0.0900067
O15042	U2SURP	U2 snRNP-associated SURP motif-containing protein	27.85	28.7576	24.1915	29.0802	28.1628	27.7424	0.390486	1.39544
O15067	PFAS	Phosphoribosylformylglycinamidine synthase	23.7131	23.7349	23.6861	23.6874	29.1529	25.3878	0.216968	2.36467
O15143	ARPC1B	Actin-related protein 2/3 complex subunit 1B	28.612	28.8208	27.975	28.4943	29.9011	30.58	0.148138	1.18923
O15144	ARPC2	Actin-related protein 2/3 complex subunit 2	29.4065	29.6096	28.8932	29.5063	30.2996	30.8317	0.107676	0.90946
O15145	ARPC3	Actin-related protein 2/3 complex subunit 3	28.1973	27.7706	27.0704	27.1438	27.9722	28.9665	0.605036	0.348033
O15173	PGRMC2	Membrane-associated progesterone receptor component 2	26.6424	27.1632	26.616	25.9618	27.3712	26.5575	0.711506	-0.177003
O15230	LAMA5	Laminin subunit alpha-5	28.0576	27.1499	26.9701	28.4586	26.6931	27.3531	0.867889	0.109087
O15260	SURF4	Surfeit locus protein 4	25.742	26.3517	25.8158	25.9172	27.586	27.1623	0.161932	0.91867
O15371	EIF3D	Eukaryotic translation initiation factor 3 subunit D	27.239	27.5275	27.5886	27.2687	28.9522	27.8843	0.311044	0.583367
O15400	STX7	Syntaxin-7	25.8881	25.4828	24.8315	25.1596	25.0569	26.2187	0.880025	0.0775633
O15498	YKT6	Synaptobrevin homolog YKT6	25.8741	25.9437	25.528	26.3371	27.8378	25.8044	0.231083	0.877863
O15511	ARPC5	Actin-related protein 2/3 complex subunit 5	27.5421	27.937	27.063	27.4774	27.9278	29.1251	0.296761	0.66272
O43237	DYNC1LI2	Cytoplasmic dynein 1 light intermediate chain 2	26.5339	26.1116	25.5187	25.5166	26.835	25.7691	0.978208	-0.0145267
O43242	PSMD3	26S proteasome non-ATPase regulatory subunit 3	27.3852	27.2637	27.6573	27.8179	29.2381	28.0752	0.105697	0.94164
O43390	HNRNPR	Heterogeneous nuclear ribonucleoprotein R	29.8181	30.2085	30.7369	30.9231	31.6952	30.2516	0.228906	0.702117
O43396	TXNL1	Thioredoxin-like protein 1	28.1473	28.4426	28.1299	27.977	28.6505	27.8787	0.799936	-0.0712
O43598	DNPH1	2-deoxynucleoside 5-phosphate N-hydrolase 1	27.731	26.7853	24.3074	28.4279	27.3823	27.8731	0.202735	1.61987
O43681	ASNA1	ATPase ASNA1	26.4341	27.2632	26.5676	27.4991	28.4353	26.8995	0.172016	0.85633
O43747	AP1G1	AP-1 complex subunit gamma-1	25.3874	25.9049	23.884	25.3666	27.4054	25.7027	0.277313	1.09942
O43765	SGTA	Small glutamine-rich tetratricopeptide repeat-containing protein alpha	23.3913	25.4038	25.5213	25.208	27.2239	24.995	0.354515	1.03681
O43776	NARS	Asparagine--tRNA ligase, cytoplasmic	28.2382	28.5564	28.4071	28.38	29.741	29.0053	0.187413	0.641507
O43795	MYO1B	Unconventional myosin-Ib	23.3947	25.3998	26.9523	26.4491	28.2522	23.6818	0.628808	0.87881
O43809	NUDT21	Cleavage and polyadenylation specificity factor subunit 5	24.0852	26.3817	27.4918	27.5352	28.7333	27.7813	0.129956	2.03036
O43813	LANCL1	Glutathione S-transferase LANCL1	26.6583	26.4251	25.7953	26.5406	25.5277	25.3323	0.339415	-0.492683
O43852	CALU	Calumenin	29.545	30.0877	29.8429	29.6495	30.4775	28.9519	0.791606	-0.13219
O43865	AHCYL1	S-adenosylhomocysteine hydrolase-like protein 1	26.7873	27.1623	26.6804	25.0526	26.7037	27.3353	0.502155	-0.5128
O60216	RAD21	Double-strand-break repair protein rad21 homolog	25.1456	25.2511	25.492	25.2893	26.4106	25.1647	0.471163	0.325303
O60256	PRPSAP2	Phosphoribosyl pyrophosphate synthase-associated protein 2	24.3178	25.0498	25.2621	24.7274	27.2436	24.205	0.626963	0.51542
O60493	SNX3	Sorting nexin-3	26.3498	26.6016	25.4022	25.7457	27.0055	27.0257	0.443903	0.474427
O60551	NMT2	Glycylpeptide N-tetradecanoyltransferase 2	23.6286	25.5006	24.3062	24.4374	28.5277	25.6265	0.266571	1.71871
O60701	UGDH	UDP-glucose 6-dehydrogenase	28.1854	28.5355	27.7715	28.2242	29.4078	29.1105	0.147559	0.75006
O60749	SNX2	Sorting nexin-2	27.2695	27.3377	26.7779	26.894	27.3691	26.9301	0.797471	-0.0639767
O60762	DPM1	Dolichol-phosphate mannosyltransferase subunit 1	25.3687	25.6164	25.5383	25.4055	23.9256	25.7998	0.464891	-0.46416
O60763	USO1	General vesicular transport factor p115	26.6406	27.5758	26.8829	26.1795	28.1027	26.8412	0.99041	0.00806
O60832	DKC1	H/ACA ribonucleoprotein complex subunit DKC1	25.7865	25.6215	26.8209	26.683	28.9255	27.0436	0.135436	1.4744
O60888	CUTA	Protein CutA	26.3332	26.1307	25.9396	25.1435	26.7996	26.3147	0.927931	-0.0485733
O60925	PFDN1	Prefoldin subunit 1	25.3188	25.7167	24.7165	25.3927	26.8729	25.0967	0.436575	0.536753
O75083	WDR1	WD repeat-containing protein 1	31.0199	30.7453	29.8457	29.664	30.9732	31.2008	0.905048	0.07569
O75131	CPNE3	Copine-3	28.6081	28.5273	28.2061	27.197	27.5579	29.3891	0.59374	-0.399177
O75306	NDUFS2	NADH dehydrogenase [ubiquinone] iron-sulfur protein 2, mitochondrial	25.8802	25.8588	25.7812	26.2019	25.4228	26.4512	0.583763	0.18521
O75340	PDCD6	Programmed cell death protein 6	26.6807	26.7032	24.3507	26.3886	26.9406	26.7452	0.383187	0.779953
O75347	TBCA	Tubulin-specific chaperone A	27.7548	28.0767	27.9392	27.956	29.3989	28.161	0.274885	0.581723
O75351	VPS4B	Vacuolar protein sorting-associated protein 4B	25.3528	25.6439	25.141	25.7623	26.5575	25.6589	0.126855	0.613653
O75368	SH3BGRL	SH3 domain-binding glutamic acid-rich-like protein	28.611	28.3987	28.0993	26.9271	28.6046	28.1492	0.413694	-0.476043
O75369	FLNB	Filamin-B	31.0437	31.0304	30.132	30.6773	30.4121	29.7146	0.324588	-0.467377
O75396	SEC22B	Vesicle-trafficking protein SEC22b	28.0592	28.2841	28.0831	27.7797	29.1953	28.386	0.495831	0.311487
O75436	VPS26A	Vacuolar protein sorting-associated protein 26A	26.2932	26.8195	26.5558	26.2707	26.4962	26.7544	0.823973	-0.0490133
O75439	PMPCB	Mitochondrial-processing peptidase subunit beta	22.5176	23.2614	22.706	23.0546	26.6788	24.6043	0.143288	1.95086
O75475	PSIP1	PC4 and SFRS1-interacting protein	27.107	26.9407	27.9712	26.7423	28.0704	25.7629	0.55157	-0.48111
O75521	ECI2	Enoyl-CoA delta isomerase 2, mitochondrial	24.5836	25.1869	25.1632	25.4236	27.5934	24.8775	0.311424	0.98693
O75531	BANF1	Barrier-to-autointegration factor	29.6588	29.7602	30.3853	27.9483	29.7397	30.0464	0.375508	-0.690003
O75718	CRTAP	Cartilage-associated protein	23.3327	24.3399	24.6021	23.6944	27.9784	24.8826	0.345104	1.4269
O75884	RBBP9	Serine hydrolase RBBP9	26.2526	26.2425	24.2259	26.1894	24.9747	26.2639	0.781122	0.235647
O75934	BCAS2	Pre-mRNA-splicing factor SPF27	24.955	25.0285	24.927	24.5695	27.6538	25.4957	0.363722	0.936183
O75955	FLOT1	Flotillin-1	26.9958	26.1233	25.0546	26.0426	26.5322	28.2784	0.367843	0.89316
O76003	GLRX3	Glutaredoxin-3	26.3441	25.5643	22.831	23.394	28.2995	25.8293	0.628237	0.92778
O76021	RSL1D1	Ribosomal L1 domain-containing protein 1	22.6924	25.2071	26.2003	26.6566	28.8943	26.2376	0.126319	2.56294
O76070	SNCG	Gamma-synuclein	28.6964	27.4506	27.9114	24.9453	26.6878	28.3631	0.267318	-1.35404
O94760	DDAH1	N(G),N(G)-dimethylarginine dimethylaminohydrolase 1	28.0167	29.2733	28.1311	27.3526	27.8496	28.5523	0.354572	-0.55555
O94769	ECM2	Extracellular matrix protein 2	26.6761	26.6064	28.6898	26.2054	23.5566	26.0809	0.136976	-2.04313
O94826	TOMM70A	Mitochondrial import receptor subunit TOM70	25.1703	26.356	25.3849	26.3899	27.8606	26.2194	0.135576	1.18625
O94874	UFL1	E3 UFM1-protein ligase 1	23.9927	25.8324	25.0764	25.2443	25.9075	26.9625	0.217102	1.07093
O94903	PROSC	Pyridoxal phosphate homeostasis protein	25.4398	26.048	22.7585	26.3511	24.9651	26.4303	0.35517	1.16672
O94905	ERLIN2	Erlin-2	28.7372	28.9437	29.0159	28.5507	27.5684	29.4588	0.536467	-0.372937
O94973	AP2A2	AP-2 complex subunit alpha-2	25.9887	26.068	26.1728	26.3222	26.6901	25.8015	0.50042	0.194757
O94979	SEC31A	Protein transport protein Sec31A	27.6621	28.5889	27.147	26.9947	29.1998	28.0721	0.723833	0.289573
O95197	RTN3	Reticulon-3	27.8374	27.6653	24.1609	27.5841	26.8881	28.3665	0.452088	1.05832
O95292	VAPB	Vesicle-associated membrane protein-associated protein B/C	26.5536	26.6879	22.629	26.4571	28.1996	26.7774	0.265782	1.85454
O95302	FKBP9	Peptidyl-prolyl cis-trans isomerase FKBP9	26.6776	27.6016	27.161	26.9099	25.0724	26.3573	0.163393	-1.03355
O95336	PGLS	6-phosphogluconolactonase	28.4437	28.3986	28.0383	27.5599	28.3935	28.1702	0.418768	-0.252343
O95372	LYPLA2	Acyl-protein thioesterase 2	27.3444	27.5611	26.8292	27.6088	28.8706	27.3872	0.236277	0.710633
O95373	IPO7	Importin-7	26.6887	26.9555	24.6777	27.7706	29.9091	26.6679	0.167412	2.00858
O95445	APOM	Apolipoprotein M	25.9781	24.2685	26.8148	27.9967	25.6843	26.7266	0.328967	1.11541
O95573	ACSL3	Long-chain-fatty-acid--CoA ligase 3	24.1367	24.4543	24.784	24.6139	26.6931	25.751	0.12292	1.22765
O95671	ASMTL	Probable bifunctional dTTP/UTP pyrophosphatase/methyltransferase protein	24.5089	25.0762	24.4669	23.6222	24.7532	24.4466	0.353239	-0.409987
O95747	OXSR1	Serine/threonine-protein kinase OSR1	26.2979	26.6826	26.4066	26.5304	26.4584	27.0029	0.382438	0.201543
O95782	AP2A1	AP-2 complex subunit alpha-1	28.2684	28.6523	27.9865	27.4208	28.4051	27.9049	0.317268	-0.39215
O95831	AIFM1	Apoptosis-inducing factor 1, mitochondrial	26.5783	26.545	26.6472	25.4828	29.0298	31.3213	0.299892	2.02115
O95881	TXNDC12	Thioredoxin domain-containing protein 12	25.9292	26.1492	26.1601	23.226	27.7723	26.7995	0.920586	-0.146907
P00167	CYB5A	Cytochrome b5	27.7059	27.4236	24.6287	27.0615	27.4668	26.4812	0.704322	0.417097
P00390	GSR	Glutathione reductase, mitochondrial	29.9506	30.4818	29.841	28.2108	29.0428	30.1483	0.18298	-0.957187
P00403	MT-CO2	Cytochrome c oxidase subunit 2	28.9019	28.0529	27.921	28.4605	27.9379	28.3219	0.887728	-0.05186
P00441	SOD1	Superoxide dismutase [Cu-Zn]	32.7889	32.6831	31.3357	31.0068	31.9565	31.7758	0.27896	-0.689553
P00450	CP	Ceruloplasmin	32.9365	33.2778	33.9177	34.6633	31.4984	33.8235	0.962909	-0.04895
P00488	F13A1	Coagulation factor XIII A chain	29.5163	30.501	29.2487	30.9083	29.8803	31.0164	0.182532	0.84628
P00491	PNP	Purine nucleoside phosphorylase	28.6913	26.7179	23.4695	28.3126	31.5712	29.3949	0.126219	3.46664
P00492	HPRT1	Hypoxanthine-guanine phosphoribosyltransferase	27.134	26.2788	26.3176	26.7732	29.5069	27.7738	0.163613	1.44117
P00505	GOT2	Aspartate aminotransferase, mitochondrial	29.0851	29.2726	29.3648	29.0948	30.9316	30.5012	0.170716	0.935013
P00568	AK1	Adenylate kinase isoenzyme 1	28.8343	28.5885	28.8634	27.6504	29.0414	27.1189	0.227769	-0.825117
P00734	F2	Prothrombin	31.8386	31.5066	32.672	34.6611	30.8058	33.2763	0.4841	0.908653
P00736	C1R	Complement C1r subcomponent	28.6557	28.6806	27.1314	28.7407	26.9943	29.0841	0.893983	0.11714
P00738	HP	Haptoglobin	34.8731	34.1994	34.2978	36.4323	34.7226	35.0416	0.170969	0.942097
P00739	HPR	Haptoglobin-related protein	27.1399	26.6842	28.1749	29.1582	25.7394	27.1168	0.996461	0.00513
P00740	F9	Coagulation factor IX	29.6545	28.6697	28.2634	30.7503	26.6245	30.2465	0.81296	0.34455
P00746	CFD	Complement factor D	26.6903	28.434	24.6188	27.4291	25.294	27.6024	0.890961	0.194117
P00747	PLG	Plasminogen	31.9404	31.8957	33.312	35.628	31.0724	34.4135	0.410317	1.32189
P00748	F12	Coagulation factor XII	29.1715	28.8015	29.5085	29.1551	27.0621	28.6273	0.254213	-0.87901
P00751	CFB	Complement factor B	32.4771	32.554	33.1145	32.7432	30.5751	32.6927	0.392008	-0.711503
P00915	CA1	Carbonic anhydrase 1	34.0887	32.385	26.6619	30.4771	31.7047	30.4754	0.947658	-0.159503
P00918	CA2	Carbonic anhydrase 2	30.8015	29.3354	23.9822	27.9185	30.0663	28.9344	0.688355	0.933413
P00966	ASS1	Argininosuccinate synthase	29.6558	28.8964	26.5366	24.5566	27.9584	30.6053	0.757757	-0.65616
P01009	SERPINA1	Alpha-1-antitrypsin	34.9521	35.4798	35.6583	36.7724	33.5439	35.107	0.827524	-0.222307
P01011	SERPINA3	Alpha-1-antichymotrypsin	32.5281	33.0358	33.4681	34.5751	31.6834	33.5069	0.796451	0.244477
P01019	AGT	Angiotensinogen	30.4969	30.4526	31.4376	31.2669	27.9337	30.3325	0.413444	-0.951357
P01023	A2M	Alpha-2-macroglobulin	33.5912	33.8701	32.6184	34.2562	31.6955	33.9944	0.962776	-0.0445733
P01024	C3	Complement C3	35.2001	35.3098	35.8822	36.7948	33.7349	35.5829	0.923782	-0.0931333
P01031	C5	Complement C5	30.2781	30.1466	30.9794	32.6206	28.0669	31.7905	0.813902	0.357943
P01033	TIMP1	Metalloproteinase inhibitor 1	29.9137	29.126	26.031	28.6277	26.7366	29.3807	0.942839	-0.10853
P01042	KNG1	Kininogen-1	31.7593	32.0636	33.0692	32.6456	29.784	32.1106	0.461487	-0.783927
P01111	NRAS	GTPase NRas	25.7673	25.7635	25.4082	25.5806	27.0001	26.0502	0.263784	0.56397
P01591	IGJ	Immunoglobulin J chain	29.6967	27.414	27.2871	28.0433	26.9098	29.5648	0.972639	0.04005
P01594	IGKV1-33	Immunoglobulin kappa variable 1-33	26.3712	27.1525	27.4619	27.6185	25.4748	26.1938	0.46904	-0.56617
P01619	IGKV3-20	Immunoglobulin kappa variable 3-20	30.867	30.5533	32.1859	31.6463	27.9972	30.929	0.454826	-1.01128
P01700	IGLV1-47	Immunoglobulin lambda variable 1-47	27.5649	27.1359	27.9338	28.3289	25.175	27.4317	0.589232	-0.56634
P01701	IGLV1-51	Immunoglobulin lambda variable 1-51	27.0377	22.5906	27.5367	27.7892	25.7231	27.2207	0.520061	1.18935
P01714	IGLV3-19	Immunoglobulin lambda variable 3-19	24.0113	27.8297	28.3532	28.9688	26.3977	30.4786	0.357817	1.8836
P01742	IGHV1-69	Immunoglobulin heavy variable 1-69	23.6025	27.928	28.9896	28.0902	27.0824	30.1439	0.442475	1.59885
P01780	IGHV3-7	Immunoglobulin heavy variable 3-7	29.9104	28.4718	30.3833	29.4535	27.1699	29.9495	0.51753	-0.730877
P01834	IGKC	Immunoglobulin kappa constant	30.4637	31.0253	32.0378	31.6051	28.1769	30.5343	0.390521	-1.07016
P01859	IGHG2	Immunoglobulin heavy constant gamma 2	33.7679	34.0881	34.9255	34.1702	31.7453	33.6466	0.257568	-1.07316
P01860	IGHG3	Immunoglobulin heavy constant gamma 3	31.8235	31.3407	33.9861	34.4067	30.6994	33.6507	0.720235	0.535527
P01861	IGHG4	Immunoglobulin heavy constant gamma 4	32.0639	33.0171	33.4804	33.3323	30.2766	33.1077	0.595618	-0.61493
P01871	IGHM	Immunoglobulin heavy constant mu	31.0935	29.2298	31.5147	30.5595	30.0411	31.5975	0.893036	0.120027
P01876	IGHA1	Immunoglobulin heavy constant alpha 1	34.2182	33.6249	34.3621	35.1307	31.6742	34.2994	0.74793	-0.366997
P01889	HLA-B	HLA class I histocompatibility antigen, B alpha chain	27.1233	26.6306	25.1461	23.1109	28.7072	28.4093	0.828388	0.442477
P01903	HLA-DRA	HLA class II histocompatibility antigen, DR alpha chain	26.2631	26.9497	26.0941	23.5969	26.6244	27.3235	0.642867	-0.58742
P02042	HBD	Hemoglobin subunit delta	33.9792	31.8867	28.0395	31.897	33.6917	31.6508	0.581285	1.11136
P02458	COL2A1	Collagen alpha-1(II) chain	30.1793	29.7409	32.575	32.7571	26.5616	29.1852	0.542286	-1.33042
P02462	COL4A1	Collagen alpha-1(IV) chain	29.6385	28.7535	28.637	29.6149	28.9259	29.1225	0.604668	0.211427
P02511	CRYAB	Alpha-crystallin B chain	28.057	26.4534	26.2942	23.5863	26.1063	28.7721	0.651355	-0.77993
P02549	SPTA1	Spectrin alpha chain, erythrocytic 1	27.393	24.9848	24.1026	25.0635	26.805	23.6706	0.826073	-0.31372
P02647	APOA1	Apolipoprotein A-I	35.1451	35.4707	36.4873	36.3226	33.2746	35.3678	0.510069	-0.712703
P02649	APOE	Apolipoprotein E	30.0958	29.2654	29.9539	33.443	28.9447	32.4571	0.255186	1.8432
P02652	APOA2	Apolipoprotein A-II	30.8909	30.9519	31.8043	31.7406	28.1231	31.0961	0.480409	-0.895743
P02654	APOC1	Apolipoprotein C-I	28.5678	28.3551	30.3822	30.7167	27.459	29.4585	0.928361	0.109677
P02655	APOC2	Apolipoprotein C-II	22.4419	26.2553	27.8799	28.2862	26.5449	27.2602	0.337656	1.83807
P02656	APOC3	Apolipoprotein C-III	28.6686	28.5682	29.4962	30.1316	28.5632	29.3317	0.469238	0.431183
P02730	SLC4A1	Band 3 anion transport protein	30.9868	27.7754	24.0045	30.3741	30.2456	28.3028	0.389146	2.05191
P02743	APCS	Serum amyloid P-component	31.9445	29.9474	30.5443	31.242	28.2381	29.9292	0.391737	-1.00895
P02746	C1QB	Complement C1q subcomponent subunit B	27.5008	27.6729	27.9801	28.8683	27.3512	30.3456	0.263939	1.13708
P02747	C1QC	Complement C1q subcomponent subunit C	27.6615	27.5857	27.9176	28.627	27.5153	30.0995	0.24592	1.02569
P02748	C9	Complement component C9	31.0861	31.3111	30.8894	33.6821	29.9463	33.0362	0.386375	1.126
P02749	APOH	Beta-2-glycoprotein 1	32.1364	32.7567	33.2453	33.0786	30.372	32.1786	0.384859	-0.836413
P02750	LRG1	Leucine-rich alpha-2-glycoprotein	29.1885	29.5477	29.9001	31.989	28.6273	29.5933	0.634279	0.52446
P02751	FN1	Fibronectin	33.6831	33.4564	33.1493	35.1191	32.8691	33.9681	0.451969	0.55586
P02753	RBP4	Retinol-binding protein 4	29.6625	30.1591	31.0814	30.0721	27.2368	29.7205	0.259854	-1.29116
P02760	AMBP	Protein AMBP	31.6792	32.3059	31.6547	32.3618	28.6422	31.0753	0.345678	-1.18684
P02763	ORM1	Alpha-1-acid glycoprotein 1	33.3507	33.4227	34.4513	35.2213	32.962	33.8283	0.743498	0.26231
P02765	AHSG	Alpha-2-HS-glycoprotein	32.0581	31.754	32.6406	33.0699	29.5068	31.5214	0.501561	-0.784897
P02766	TTR	Transthyretin	33.1374	32.2047	32.7302	32.4005	27.7927	32.4297	0.310129	-1.81646
P02774	GC	Vitamin D-binding protein	32.5345	32.7122	33.8588	33.8019	30.6897	32.1493	0.453356	-0.82153
P02787	TF	Serotransferrin	35.5328	35.7047	36.8439	36.5556	33.5171	36.0826	0.566724	-0.642033
P02788	LTF	Lactotransferrin	30.2854	27.6833	23.437	31.6847	29.3256	33.7423	0.133573	4.44899
P02790	HPX	Hemopexin	34.1158	34.1368	34.9128	34.813	32.0921	33.9	0.402676	-0.786797
P02792	FTL	Ferritin light chain	27.2113	30.2942	23.1099	27.787	26.1007	28.3213	0.819942	0.5312
P02794	FTH1	Ferritin heavy chain	29.2754	30.6504	25.7922	27.667	27.2928	30.0262	0.891552	-0.24399
P03952	KLKB1	Plasma kallikrein	27.5791	27.3679	28.4595	29.4152	24.7896	29.8371	0.904101	0.211827
P04004	VTN	Vitronectin	31.7932	30.7413	32.0201	35.3536	30.2782	34.117	0.334146	1.73142
P04040	CAT	Catalase	31.3108	29.0668	25.4743	28.8787	29.8649	30.4581	0.560515	1.11657
P04075	ALDOA	Fructose-bisphosphate aldolase A	33.3126	33.3263	32.8143	33.0657	33.5007	34.595	0.305626	0.569377
P04080	CSTB	Cystatin-B	28.385	29.5111	28.1192	28.58	29.975	30.5845	0.227246	1.04139
P04114	APOB	Apolipoprotein B-100	31.8974	30.5272	31.4084	32.2272	31.44	32.4356	0.206722	0.756587
P04179	SOD2	Superoxide dismutase [Mn], mitochondrial	29.4575	29.1142	28.3667	28.8076	29.0658	31.1551	0.4382	0.69671
P04196	HRG	Histidine-rich glycoprotein	31.0701	30.2529	31.5926	32.2865	28.0135	30.8002	0.668514	-0.605157
P04217	A1BG	Alpha-1B-glycoprotein	31.9989	32.362	33.2766	33.4202	30.3749	32.4656	0.662776	-0.458937
P04275	VWF	von Willebrand factor	26.8236	27.6156	25.9262	26.9069	26.8151	27.4765	0.62803	0.277697
P04432	IGKV1D-39	Immunoglobulin kappa variable 1D-39	27.1678	27.6068	29.016	27.6578	24.8978	28.0886	0.411319	-1.04881
P04433	IGKV3-11	Immunoglobulin kappa variable 3-11	28.1444	28.592	28.938	28.9254	27.1305	29.6287	0.996703	0.00342
P04439	HLA-A	HLA class I histocompatibility antigen, A alpha chain	28.4748	28.5207	26.7279	27.3128	29.9746	29.1122	0.414742	0.892093
P04792	HSPB1	Heat shock protein beta-1	32.0415	31.5248	30.8318	30.5926	31.9424	32.0713	0.911816	0.0694033
P04839	CYBB	Cytochrome b-245 heavy chain	25.2236	22.6142	23.7079	24.3586	24.1918	29.3298	0.316851	2.1115
P04843	RPN1	Dolichyl-diphosphooligosaccharide--protein glycosyltransferase subunit 1	30.9385	31.146	31.4671	31.304	31.191	31.6702	0.387398	0.20457
P04844	RPN2	Dolichyl-diphosphooligosaccharide--protein glycosyltransferase subunit 2	30.1772	30.3497	30.5752	30.4759	30.5703	30.5617	0.229969	0.168553
P04899	GNAI2	Guanine nucleotide-binding protein G(i) subunit alpha-2	31.0578	31.2571	30.9611	29.5443	30.0677	30.9879	0.107195	-0.89202
P05023	ATP1A1	Sodium/potassium-transporting ATPase subunit alpha-1	30.4718	30.278	30.2486	30.6315	30.374	29.6861	0.742773	-0.10226
P05026	ATP1B1	Sodium/potassium-transporting ATPase subunit beta-1	27.8747	27.2987	27.3815	28.0271	25.6575	26.1892	0.293716	-0.893687
P05090	APOD	Apolipoprotein D	28.6583	29.047	29.3778	30.9935	28.308	29.8962	0.431618	0.704873
P05109	S100A8	Protein S100-A8	29.737	27.5679	25.1103	29.3088	28.938	32.0568	0.188249	2.62946
P05114	HMGN1	Non-histone chromosomal protein HMG-14	26.7995	26.7428	27.2891	23.795	27.7636	27.3011	0.630768	-0.657237
P05155	SERPING1	Plasma protease C1 inhibitor	31.4675	31.6408	31.7465	32.7296	30.1622	32.0029	0.987047	0.0132733
P05156	CFI	Complement factor I	29.7215	29.7061	30.2641	30.8432	27.2915	30.1291	0.687576	-0.475943
P05204	HMGN2	Non-histone chromosomal protein HMG-17	28.4679	27.9995	29.3058	27.7236	29.6118	27.641	0.74061	-0.265617
P05386	RPLP1	60S acidic ribosomal protein P1	29.5274	29.9175	29.7221	29.3308	30.8266	29.601	0.698688	0.197153
P05387	RPLP2	60S acidic ribosomal protein P2	30.2209	30.4755	30.6474	30.3362	31.921	30.641	0.35954	0.51813
P05388	RPLP0	60S acidic ribosomal protein P0	30.3322	30.5733	30.647	30.8034	31.8669	30.8686	0.137277	0.662123
P05543	SERPINA7	Thyroxine-binding globulin	27.56	27.4686	28.5149	28.0858	24.9878	27.382	0.359589	-1.02932
P05546	SERPIND1	Heparin cofactor 2	30.6839	30.2524	30.8222	30.901	27.913	30.2767	0.391273	-0.889267
P05556	ITGB1	Integrin beta-1	29.7852	29.5428	29.0447	28.4299	29.8791	29.1806	0.566526	-0.294357
P05783	KRT18	Keratin, type I cytoskeletal 18	26.0909	30.0251	28.0902	32.509	27.7017	32.601	0.220382	2.86852
P06312	IGKV4-1	Immunoglobulin kappa variable 4-1	28.3813	29.5848	29.8186	30.2272	26.6391	29.8464	0.78451	-0.357307
P06681	C2	Complement C2	28.542	29.1186	29.4296	29.5922	27.1114	29.0656	0.610545	-0.440333
P06702	S100A9	Protein S100-A9	31.1715	28.8455	24.1973	31.4563	30.1879	32.9294	0.191249	3.4531
P06703	S100A6	Protein S100-A6	30.3936	29.9439	29.1476	28.3014	28.121	30.4477	0.353588	-0.871663
P06727	APOA4	Apolipoprotein A-IV	31.6766	32.2998	33.2306	32.2524	29.5502	31.3605	0.214368	-1.348
P06730	EIF4E	Eukaryotic translation initiation factor 4E	25.4551	26.7435	25.4607	26.3248	27.4829	26.6297	0.168246	0.925997
P06737	PYGL	Glycogen phosphorylase, liver form	27.4206	26.9839	26.0935	27.0474	27.2563	28.7992	0.268634	0.868267
P06744	GPI	Glucose-6-phosphate isomerase	30.5887	30.7723	30.0657	31.994	30.6836	31.5155	0.102736	0.92211
P06753	TPM3	Tropomyosin alpha-3 chain	31.6425	31.0303	29.9294	30.6051	30.7587	30.1167	0.524761	-0.37391
P07108	DBI	Acyl-CoA-binding protein	30.023	29.4017	28.9321	27.5707	29.8992	28.237	0.310341	-0.883303
P07195	LDHB	L-lactate dehydrogenase B chain	32.5956	32.502	32.5693	33.0866	35.3515	31.3163	0.583434	0.695843
P07225	PROS1	Vitamin K-dependent protein S	26.6169	26.2601	26.5442	28.6835	25.8991	28.7469	0.240174	1.30271
P07237	P4HB	Protein disulfide-isomerase	30.9891	31.6314	31.1143	30.4718	31.7646	31.655	0.914838	0.0521633
P07305	H1F0	Histone H1.0	30.9267	30.5802	32.0009	30.2873	29.102	30.6586	0.143496	-1.15335
P07339	CTSD	Cathepsin D	29.5642	29.5554	29.1668	30.1407	29.704	31.7311	0.156638	1.09647
P07357	C8A	Complement component C8 alpha chain	29.7113	29.6358	29.7093	31.4886	26.9072	30.182	0.912453	-0.159537
P07358	C8B	Complement component C8 beta chain	29.7964	28.6273	28.6807	31.2996	25.5272	30.2842	0.999109	0.00216
P07360	C8G	Complement component C8 gamma chain	29.2026	29.2545	29.0722	31.219	26.5833	30.2036	0.915585	0.15889
P07384	CAPN1	Calpain-1 catalytic subunit	29.0818	29.1696	28.1297	28.3352	28.7303	29.3001	0.991069	-0.00517667
P07437	TUBB	Tubulin beta chain	31.3578	31.5896	30.9777	31.6053	32.4874	31.3922	0.242776	0.519927
P07602	PSAP	Prosaposin	27.5819	27.6752	27.9987	27.384	27.7418	28.6376	0.689456	0.1692
P07686	HEXB	Beta-hexosaminidase subunit beta	26.4255	26.8379	25.9178	26.2433	26.2565	27.3112	0.660026	0.209957
P07737	PFN1	Profilin-1	31.9457	31.9943	31.27	31.6795	32.8632	33.758	0.185843	1.03023
P07741	APRT	Adenine phosphoribosyltransferase	27.9026	28.1536	28.1445	27.5277	28.4559	28.193	0.979055	-0.00805
P07910	HNRNPC	Heterogeneous nuclear ribonucleoproteins C1/C2	30.6627	30.6367	31.15	31.5063	32.5302	31.1441	0.111589	0.910373
P07919	UQCRH	Cytochrome b-c1 complex subunit 6, mitochondrial	26.1731	26.803	25.5235	26.8249	27.6112	26.6231	0.148025	0.8532
P07942	LAMB1	Laminin subunit beta-1	28.3073	29.6935	26.0617	30.4011	28.8628	28.0292	0.442862	1.07685
P08185	SERPINA6	Corticosteroid-binding globulin	29.0415	28.8379	30.0424	29.2636	25.786	28.8549	0.312199	-1.33908
P08237	PFKM	ATP-dependent 6-phosphofructokinase, muscle type	29.4732	29.6157	29.3391	29.0719	30.1214	28.7502	0.721163	-0.161517
P08311	CTSG	Cathepsin G	27.6789	27.1346	23.759	28.4151	28.3676	31.1881	0.111714	3.13277
P08571	CD14	Monocyte differentiation antigen CD14	25.8472	26.2968	24.5409	26.4215	26.1253	26.8085	0.188746	0.890073
P08572	COL4A2	Collagen alpha-2(IV) chain	29.7331	28.7455	28.5789	29.9359	29.2192	28.9583	0.49029	0.351923
P08603	CFH	Complement factor H	32.8348	33.0851	33.6493	34.5105	31.1376	33.8663	0.98707	-0.0183
P08697	SERPINF2	Alpha-2-antiplasmin	30.527	30.3207	31.2273	33.2366	28.2915	31.9013	0.778747	0.451477
P08708	RPS17	40S ribosomal protein S17	29.2831	29.1036	29.1883	29.4045	31.0091	29.5289	0.202296	0.789167
P08754	GNAI3	Guanine nucleotide-binding protein G(i) subunit alpha	25.691	27.0974	26.8412	23.8052	27.3934	27.0075	0.716412	-0.47451
P08962	CD63	CD63 antigen	27.7426	27.1432	27.4511	23.9263	27.6486	29.9434	0.884397	-0.272903
P09012	SNRPA	U1 small nuclear ribonucleoprotein A	26.7666	27.1031	27.3977	27.4377	28.9035	27.3407	0.208591	0.80483
P09104	ENO2	Gamma-enolase	26.6966	25.6673	24.8035	26.5888	30.8521	28.1079	0.109583	2.79378
P09417	QDPR	Dihydropteridine reductase	28.0815	28.2109	27.6646	26.8274	28.0997	28.2933	0.641564	-0.24555
P09467	FBP1	Fructose-1,6-bisphosphatase 1	25.0225	24.22	24.1836	24.6909	23.3178	25.673	0.913389	0.08521
P09486	SPARC	SPARC	29.4183	29.7458	28.7367	28.7143	29.4588	28.9278	0.511627	-0.26663
P09496	CLTA	Clathrin light chain A	26.8149	27.397	23.1636	24.7371	27.7304	27.6153	0.612967	0.902427
P09525	ANXA4	Annexin A4	29.5831	29.469	28.7651	28.3963	27.7796	29.705	0.358478	-0.645407
P09619	PDGFRB	Platelet-derived growth factor receptor beta	27.9732	27.9964	27.5859	24.7463	27.2475	27.1547	0.151264	-1.46897
P09622	DLD	Dihydrolipoyl dehydrogenase, mitochondrial	26.888	27.7751	27.2593	27.7081	28.7175	27.5533	0.199497	0.685553
P09651	HNRNPA1	Heterogeneous nuclear ribonucleoprotein A1	30.5649	30.6291	31.8079	32.1032	33.3027	31.6176	0.10562	1.34053
P09871	C1S	Complement C1s subcomponent	28.5436	28.1918	27.4796	27.5771	26.9543	28.5013	0.511554	-0.394103
P09936	UCHL1	Ubiquitin carboxyl-terminal hydrolase isozyme L1	29.7615	29.6441	27.6335	29.8611	31.9556	29.5381	0.233226	1.43859
P09960	LTA4H	Leukotriene A-4 hydrolase	30.1769	30.2097	30.3789	30.2028	30.5573	31.2015	0.253154	0.398727
P0C0L4	C4A	Complement C4-A	29.3548	28.8835	29.8584	30.8038	26.4207	30.019	0.84663	-0.284373
P0C0L5	C4B	Complement C4-B	33.2392	33.2242	33.9905	35.1286	31.4162	33.8726	0.991866	-0.01214
P0DMV9	HSPA1B	Heat shock 70 kDa protein 1B	32.1017	31.9294	32.263	32.2355	32.5021	33.31	0.157923	0.584537
P0DOX2		Immunoglobulin alpha-2 heavy chain	30.1261	29.9982	31.8214	31.2653	27.6479	31.0517	0.640982	-0.660237
P0DOX5		Immunoglobulin gamma-1 heavy chain	36.011	36.4126	37.2176	36.6518	33.6219	36.0794	0.332393	-1.09603
P0DOX7		Immunoglobulin kappa light chain	34.4671	34.617	35.9225	35.074	31.758	34.286	0.304663	-1.29621
P0DOY3	IGLC3	Immunoglobulin lambda constant 3	31.5281	31.4051	32.997	32.7151	28.0131	32.0112	0.530517	-1.06362
P0DP04	IGHV3-43D	Immunoglobulin heavy variable 3-43D	26.1009	25.1505	27.9803	28.4939	25.0109	28.8794	0.518206	1.05081
P0DP25	CALM3	Calmodulin-3	31.813	32.1473	31.7808	30.336	31.9312	30.9098	0.150217	-0.85472
P10155	TROVE2	60 kDa SS-A/Ro ribonucleoprotein	26.8174	27.1926	27.0975	27.692	26.9311	26.7991	0.744362	0.104903
P10253	GAA	Lysosomal alpha-glucosidase	27.0178	27.6319	27.8212	24.0404	28.2168	28.0403	0.628563	-0.72449
P10412	HIST1H1E	Histone H1.4	32.2807	32.2025	33.0096	32.2034	33.0332	31.8835	0.786167	-0.124243
P10599	TXN	Thioredoxin	29.7671	29.8339	29.0869	29.5381	30.7666	29.8965	0.311561	0.50442
P10606	COX5B	Cytochrome c oxidase subunit 5B, mitochondrial	25.9873	26.8957	26.614	26.7632	28.0333	27.6057	0.102871	0.968403
P10643	C7	Complement component C7	29.5876	30.6782	30.1691	31.9926	25.1207	31.4977	0.799069	-0.607997
P10644	PRKAR1A	cAMP-dependent protein kinase type I-alpha regulatory subunit	28.3461	28.0563	27.9502	26.3677	27.7171	28.0803	0.244055	-0.729167
P10768	ESD	S-formylglutathione hydrolase	30.2994	29.7584	29.7115	30.0362	29.2886	29.8014	0.501293	-0.214377
P10909	CLU	Clusterin	31.9244	31.4315	32.6362	34.9503	30.1591	33.719	0.557324	0.94539
P11047	LAMC1	Laminin subunit gamma-1	30.3344	30.5521	29.9815	31.1069	29.6483	29.656	0.781187	-0.152293
P11142	HSPA8	Heat shock cognate 71 kDa protein	32.9276	33.2741	32.8394	33.2349	35.3556	33.3862	0.232348	0.97857
P11216	PYGB	Glycogen phosphorylase, brain form	29.3677	29.4803	28.9882	29.354	29.61	30.5892	0.23022	0.572353
P11277	SPTB	Spectrin beta chain, erythrocytic	28.0696	24.8217	23.3546	25.7686	27.4094	24.7667	0.740018	0.566257
P11279	LAMP1	Lysosome-associated membrane glycoprotein 1	27.6601	27.8319	27.1944	26.5088	26.8545	29.0124	0.903928	-0.103613
P11310	ACADM	Medium-chain specific acyl-CoA dehydrogenase, mitochondrial	25.3393	25.7803	25.959	25.6142	26.7111	26.7496	0.184304	0.66544
P11413	G6PD	Glucose-6-phosphate 1-dehydrogenase	28.0665	28.1232	27.9229	28.1349	28.8847	29.307	0.101162	0.738047
P11586	MTHFD1	C-1-tetrahydrofolate synthase, cytoplasmic	28.078	27.9531	25.0676	29.8954	30.1957	27.6062	0.160566	2.19956
P11908	PRPS2	Ribose-phosphate pyrophosphokinase 2	26.0071	27.4021	24.0032	24.7052	26.7944	26.0509	0.970248	0.04605
P11940	PABPC1	Polyadenylate-binding protein 1	27.5048	28.4425	28.17	27.5598	29.0083	28.3433	0.626409	0.264697
P12081	HARS	Histidine--tRNA ligase, cytoplasmic	26.6465	26.3574	25.6003	26.492	28.5731	24.633	0.772731	0.364637
P12235	SLC25A4	ADP/ATP translocase 1	25.9343	25.7695	26.0803	25.1955	27.4447	26.2292	0.610736	0.361797
P12236	SLC25A6	ADP/ATP translocase 3	30.2583	30.427	30.0526	30.4349	33.1454	31.9096	0.115758	1.58398
P12268	IMPDH2	Inosine-5-monophosphate dehydrogenase 2	27.0484	27.4644	28.7214	28.5442	29.2779	28.5454	0.135133	1.04444
P12270	TPR	Nucleoprotein TPR	25.8675	25.8149	26.0526	26.6207	29.5172	27.1113	0.110052	1.8381
P12277	CKB	Creatine kinase B-type	28.541	27.6932	24.4967	30.7142	32.5598	27.638	0.147205	3.39366
P12429	ANXA3	Annexin A3	27.0042	27.5106	24.4148	26.636	25.0535	29.8252	0.6388	0.86173
P12814	ACTN1	Alpha-actinin-1	32.2575	32.3999	30.067	31.1038	31.6736	31.7946	0.951415	-0.0508667
P12955	PEPD	Xaa-Pro dipeptidase	26.0312	26.2582	24.761	26.1919	26.6881	25.7306	0.391402	0.520063
P13473	LAMP2	Lysosome-associated membrane glycoprotein 2	26.1574	26.6647	25.9914	26.2066	25.2261	28.0989	0.796134	0.239423
P13591	NCAM1	Neural cell adhesion molecule 1	28.3721	27.9151	23.1483	26.6435	25.3009	24.313	0.588138	-1.05935
P13611	VCAN	Versican core protein	28.239	28.542	23.5951	30.3472	27.4444	29.6659	0.265513	2.3605
P13667	PDIA4	Protein disulfide-isomerase A4	30.2311	30.8402	30.601	30.8271	31.9811	31.002	0.149727	0.71263
P13671	C6	Complement component C6	28.938	29.4077	28.8274	31.6091	27.5131	30.7506	0.514483	0.899907
P13796	LCP1	Plastin-2	29.4044	29.5007	28.4307	28.7679	30.2766	30.5728	0.310201	0.76054
P13797	PLS3	Plastin-3	30.0743	29.9331	28.8784	27.352	28.7425	29.2837	0.164477	-1.16918
P13798	APEH	Acylamino-acid-releasing enzyme	26.904	26.5163	22.9404	26.6429	27.1872	26.3042	0.383898	1.25788
P13804	ETFA	Electron transfer flavoprotein subunit alpha, mitochondrial	27.5806	28.0019	28.0656	28.1533	28.238	29.6949	0.195152	0.812707
P13861	PRKAR2A	cAMP-dependent protein kinase type II-alpha regulatory subunit	27.2429	26.8266	25.9503	26.3993	26.0661	26.4355	0.402467	-0.372977
P14174	MIF	Macrophage migration inhibitory factor	31.6059	31.7924	31.5152	30.7205	31.3239	31.8859	0.397546	-0.327673
P14314	PRKCSH	Glucosidase 2 subunit beta	30.4499	30.7852	30.4287	30.363	31.1028	30.3959	0.817412	0.0659467
P14543	NID1	Nidogen-1	28.8735	28.6506	28.2933	30.0104	28.2599	27.7174	0.940294	0.05677
P14550	AKR1A1	Aldo-keto reductase family 1 member A1	30.1194	30.1996	30.3243	28.8802	30.7532	30.238	0.670684	-0.257343
P14625	HSP90B1	Endoplasmin	32.8038	33.2972	33.4155	33.2445	33.4844	33.7007	0.254652	0.304337
P14927	UQCRB	Cytochrome b-c1 complex subunit 7	26.9109	27.1841	26.9443	27.5963	27.2207	26.7493	0.535884	0.175647
P15121	AKR1B1	Aldo-keto reductase family 1 member B1	30.3385	29.921	29.9556	31.067	31.012	29.7148	0.31797	0.526237
P15153	RAC2	Ras-related C3 botulinum toxin substrate 2	28.1039	27.9302	27.9119	28.0559	28.6558	30.46	0.212216	1.07524
P15311	EZR	Ezrin	29.0598	28.7123	28.2303	27.5939	31.2874	30.879	0.353176	1.2526
P15313	ATP6V1B1	V-type proton ATPase subunit B, kidney isoform	26.0548	27.0361	25.6776	26.1372	27.4424	29.4962	0.246365	1.43575
P15374	UCHL3	Ubiquitin carboxyl-terminal hydrolase isozyme L3	26.347	26.0098	24.2999	26.4381	26.6948	26.7894	0.165368	1.08855
P15531	NME1	Nucleoside diphosphate kinase A	30.2795	30.4159	30.0065	30.3354	32.5912	30.3438	0.323008	0.856173
P15586	GNS	N-acetylglucosamine-6-sulfatase	25.3641	25.8021	23.0169	24.2933	25.3868	25.4358	0.75783	0.310937
P16152	CBR1	Carbonyl reductase [NADPH] 1	30.2749	30.2655	29.6829	29.4947	30.1624	30.0519	0.579573	-0.171393
P16157	ANK1	Ankyrin-1	27.9494	25.5074	24.8637	25.774	27.3148	25.7752	0.873864	0.181183
P16278	GLB1	Beta-galactosidase	24.7171	25.9134	25.0986	25.0745	26.205	26.8617	0.270901	0.804083
P16435	POR	NADPH--cytochrome P450 reductase	25.8207	26.5566	25.1568	26.8484	27.1907	25.832	0.246511	0.77898
P16615	ATP2A2	Sarcoplasmic/endoplasmic reticulum calcium ATPase 2	28.574	29.3779	29.5595	28.38	29.8146	29.4591	0.932619	0.0474233
P16930	FAH	Fumarylacetoacetase	26.6651	26.5282	25.858	23.0003	25.1446	26.5262	0.238809	-1.46006
P16949	STMN1	Stathmin	28.0947	27.105	27.4125	28.2208	32.1851	26.8789	0.390642	1.55756
P17174	GOT1	Aspartate aminotransferase, cytoplasmic	27.557	27.5434	26.4367	27.117	28.4512	26.4786	0.817502	0.169907
P17812	CTPS1	CTP synthase 1	22.7621	22.9425	23.4897	24.0139	32.4794	25.317	0.186499	4.20533
P17844	DDX5	Probable ATP-dependent RNA helicase DDX5	26.4964	27.2563	27.1671	27.9055	31.2304	28.2876	0.114527	2.16793
P17980	PSMC3	26S proteasome regulatory subunit 6A	27.71	28.2844	27.9	28.0757	28.9481	28.3344	0.189457	0.48791
P18065	IGFBP2	Insulin-like growth factor-binding protein 2	24.4253	26.7715	26.3252	27.7261	25.9592	28.7562	0.206348	1.63981
P18077	RPL35A	60S ribosomal protein L35a	26.5211	26.8096	28.0973	27.7755	29.0591	28.2449	0.117902	1.21715
P18085	ARF4	ADP-ribosylation factor 4	29.3347	29.3327	29.0544	29.0921	29.5847	29.3421	0.591421	0.0990233
P18206	VCL	Vinculin	32.6122	32.8501	31.0493	30.5542	32.0286	31.6902	0.358362	-0.746157
P18428	LBP	Lipopolysaccharide-binding protein	27.7468	29.1565	28.3103	29.3529	26.5523	28.273	0.724502	-0.345137
P18621	RPL17	60S ribosomal protein L17	28.9622	29.2674	29.4051	29.4491	30.548	29.5884	0.153144	0.650303
P18669	PGAM1	Phosphoglycerate mutase 1	31.3756	31.8707	31.1356	30.6977	31.844	30.6801	0.430758	-0.386693
P18754	RCC1	Regulator of chromosome condensation	24.4955	25.5899	26.1093	25.8629	28.9008	27.3659	0.118403	1.97827
P18859	ATP5J	ATP synthase-coupling factor 6, mitochondrial	27.2018	24.6654	26.8358	26.9529	27.5095	27.1347	0.29864	0.964697
P19075	TSPAN8	Tetraspanin-8	25.6653	24.2202	27.9289	23.0524	24.9659	23.669	0.168813	-2.04233
P19105	MYL12A	Myosin regulatory light chain 12A	29.3401	29.1211	28.1122	28.3565	28.7214	29.4627	0.983606	-0.0109033
P19623	SRM	Spermidine synthase	24.9143	26.8311	26.0747	24.8009	28.1464	25.0692	0.95944	0.0654433
P19652	ORM2	Alpha-1-acid glycoprotein 2	31.5784	30.682	32.433	31.9547	29.7565	31.6513	0.630668	-0.44365
P19784	CSNK2A2	Casein kinase II subunit alpha	23.7334	24.5889	24.5448	24.447	26.8081	24.9161	0.227537	1.10137
P19823	ITIH2	Inter-alpha-trypsin inhibitor heavy chain H2	31.4217	31.7255	32.6079	32.9025	29.3195	32.4769	0.781149	-0.35205
P19827	ITIH1	Inter-alpha-trypsin inhibitor heavy chain H1	31.1924	31.0205	31.9524	32.9284	29.4458	31.7902	0.999785	-0.000306667
P20290	BTF3	Transcription factor BTF3	25.2573	23.3718	25.2487	24.6686	27.8898	24.4449	0.460496	1.04187
P20340	RAB6A	Ras-related protein Rab-6A	29.2048	28.8947	28.407	28.6957	29.8852	29.8509	0.230956	0.641763
P20618	PSMB1	Proteasome subunit beta type-1	28.2648	28.1671	27.8862	27.6898	29.6708	28.1005	0.568652	0.380997
P20810	CAST	Calpastatin	26.0192	25.2072	24.301	23.7967	24.8406	24.4683	0.238167	-0.80729
P20908	COL5A1	Collagen alpha-1(V) chain	33.5441	33.1287	32.7289	31.7341	26.8225	32.0181	0.159077	-2.94234
P20962	PTMS	Parathymosin	27.4788	27.5259	27.8657	27.817	30.8789	27.0907	0.451758	0.97209
P21283	ATP6V1C1	V-type proton ATPase subunit C 1	23.2359	23.2491	23.1969	25.3116	23.1021	26.723	0.159525	1.8183
P21399	ACO1	Cytoplasmic aconitate hydratase	28.784	29.3208	28.4935	26.5747	28.4502	28.3802	0.18206	-1.06439
P21926	CD9	CD9 antigen	27.1995	26.8516	22.4826	28.1299	25.7201	26.5251	0.487153	1.28047
P21964	COMT	Catechol O-methyltransferase	29.3877	29.0458	29.3775	27.0686	27.7859	29.1603	0.112443	-1.26537
P21980	TGM2	Protein-glutamine gamma-glutamyltransferase 2	29.401	26.7233	24.0127	25.0801	28.6629	28.5086	0.735505	0.70491
P22059	OSBP	Oxysterol-binding protein 1	25.1138	25.0298	24.0008	24.4528	25.7265	25.7845	0.341978	0.60646
P22061	PCMT1	Protein-L-isoaspartate(D-aspartate) O-methyltransferase	27.957	27.8452	27.3486	26.0781	28.4	27.893	0.739516	-0.259923
P22087	FBL	rRNA 2-O-methyltransferase fibrillarin	27.5859	28.2779	28.4357	30.7291	29.415	28.3662	0.127512	1.40358
P22314	UBA1	Ubiquitin-like modifier-activating enzyme 1	31.459	31.6658	31.4606	31.2538	32.7439	32.3364	0.264783	0.582933
P22392	NME2	Nucleoside diphosphate kinase B	29.0153	28.963	29.0255	27.9452	30.2142	28.9984	0.941385	0.05132
P22792	CPN2	Carboxypeptidase N subunit 2	25.9192	25.6441	27.269	27.7202	25.2366	27.0059	0.694695	0.37679
P23141	CES1	Liver carboxylesterase 1	23.5353	25.405	24.861	24.8371	26.5031	25.0005	0.332094	0.846477
P23142	FBLN1	Fibulin-1	31.1714	30.1435	29.616	30.1529	29.0782	30.6009	0.599038	-0.366313
P23284	PPIB	Peptidyl-prolyl cis-trans isomerase B	31.2869	32.063	32.0356	30.453	32.0763	32.1128	0.702394	-0.247803
P23434	GCSH	Glycine cleavage system H protein, mitochondrial	23.7401	25.8097	26.6389	25.3362	28.0233	25.6278	0.484229	0.932873
P23634	ATP2B4	Plasma membrane calcium-transporting ATPase 4	27.174	27.8709	27.7243	28.9816	27.0833	28.5206	0.376899	0.60548
P24043	LAMA2	Laminin subunit alpha-2	23.9046	23.01	23.9888	28.9352	23.8172	22.7272	0.475491	1.52539
P24539	ATP5F1	ATP synthase F(0) complex subunit B1, mitochondrial	28.1521	27.984	28.9516	29.8405	28.4746	28.9423	0.221347	0.723267
P24752	ACAT1	Acetyl-CoA acetyltransferase, mitochondrial	27.6642	27.3066	28.5416	27.3361	29.0894	27.7504	0.748486	0.22118
P24821	TNC	Tenascin	27.7746	26.6029	30.1255	28.8076	28.5262	30.6493	0.399447	1.16006
P24844	MYL9	Myosin regulatory light polypeptide 9	32.341	32.2854	30.3606	28.6453	30.6656	30.7768	0.160958	-1.63307
P25311	AZGP1	Zinc-alpha-2-glycoprotein	30.5943	30.5951	31.3966	31.729	28.9916	30.4291	0.596863	-0.47878
P25325	MPST	3-mercaptopyruvate sulfurtransferase	27.4148	27.269	26.2696	25.4925	27.5359	25.9797	0.414927	-0.64843
P25391	LAMA1	Laminin subunit alpha-1	25.0637	24.3567	23.8038	28.88	25.3406	25.0124	0.195648	2.00296
P25685	DNAJB1	DnaJ homolog subfamily B member 1	24.668	25.2195	24.1536	25.2293	27.5177	25.3764	0.164565	1.36081
P25786	PSMA1	Proteasome subunit alpha type-1	29.0124	29.0343	28.4433	29.0755	30.0989	29.1405	0.187675	0.608247
P25787	PSMA2	Proteasome subunit alpha type-2	27.1985	27.1869	26.8928	26.425	28.9168	27.2956	0.571913	0.453087
P25788	PSMA3	Proteasome subunit alpha type-3	27.9644	27.6762	28.3714	27.8376	29.2147	27.8029	0.608721	0.281047
P25789	PSMA4	Proteasome subunit alpha type-4	28.491	28.8775	28.4591	28.0518	29.9053	28.8918	0.571094	0.340427
P26038	MSN	Moesin	32.0699	32.0354	31.2468	30.4864	32.684	32.257	0.974053	0.02507
P26358	DNMT1	DNA (cytosine-5)-methyltransferase 1	26.5255	26.7119	23.8995	24.3867	27.3946	27.2562	0.660136	0.63354
P26373	RPL13	60S ribosomal protein L13	29.3768	29.9909	29.881	29.9087	31.2531	30.2765	0.175139	0.729863
P26447	S100A4	Protein S100-A4	28.7707	27.3185	24.4577	30.1814	28.3819	30.4917	0.1179	2.83601
P26583	HMGB2	High mobility group protein B2	28.2489	27.7048	28.8786	29.1736	31.4387	28.2929	0.244711	1.35768
P26885	FKBP2	Peptidyl-prolyl cis-trans isomerase FKBP2	27.6755	27.6369	24.1036	26.1192	27.3117	27.4673	0.714658	0.49405
P26927	MST1	Hepatocyte growth factor-like protein	29.2665	29.8487	30.1455	31.1731	25.2656	29.7542	0.600132	-1.02264
P27169	PON1	Serum paraoxonase/arylesterase 1	28.7437	28.9768	29.7706	29.32	26.9165	30.1137	0.725686	-0.3803
P27348	YWHAQ	14-3-3 protein theta	30.8303	31.0626	30.8654	31.6791	31.6453	30.3929	0.497861	0.3197
P27694	RPA1	Replication protein A 70 kDa DNA-binding subunit	26.4663	27.0958	26.851	26.8692	27.4428	27.2562	0.197243	0.385013
P27695	APEX1	DNA-(apurinic or apyrimidinic site) lyase	29.9428	30.3535	30.6888	31.2893	32.7992	30.6389	0.138409	1.24743
P27708	CAD	CAD protein	26.6119	26.8884	26.148	29.7859	31.0085	25.2565	0.29266	2.13421
P27816	MAP4	Microtubule-associated protein 4	28.0736	28.2311	27.8348	27.145	29.0565	27.6867	0.892202	-0.0837733
P27824	CANX	Calnexin	30.7239	30.8969	30.9389	30.9325	30.9139	31.4546	0.261219	0.247123
P28066	PSMA5	Proteasome subunit alpha type-5	28.8696	29.2082	28.5706	28.6953	30.2976	29.3172	0.33126	0.553927
P28070	PSMB4	Proteasome subunit beta type-4	27.3595	27.9974	27.7392	27.3185	29.011	28.0235	0.469328	0.418907
P28072	PSMB6	Proteasome subunit beta type-6	25.595	27.0171	24.4035	26.9396	27.9355	27.1394	0.110192	1.66626
P28074	PSMB5	Proteasome subunit beta type-5	24.7442	27.6461	27.7813	28.3209	29.5343	28.1824	0.144365	1.95535
P28331	NDUFS1	NADH-ubiquinone oxidoreductase 75 kDa subunit, mitochondrial	26.7684	27.3141	27.2018	27.2922	27.2552	27.1291	0.493146	0.130743
P28482	MAPK1	Mitogen-activated protein kinase 1	28.5125	28.4057	27.9245	27.2949	27.7996	29.6635	0.97148	-0.02825
P28838	LAP3	Cytosol aminopeptidase	28.7739	29.4135	27.45	26.9441	30.8265	30.0908	0.605281	0.741357
P29218	IMPA1	Inositol monophosphatase 1	25.0729	25.6535	24.1085	24.8707	25.4318	25.4071	0.581138	0.291567
P29401	TKT	Transketolase	32.0617	31.965	31.647	32.2456	31.6569	32.4382	0.450683	0.222357
P29590	PML	Protein PML	26.1693	26.8599	27.926	25.6294	27.5259	30.328	0.594083	0.842673
P29622	SERPINA4	Kallistatin	29.4814	29.2181	29.9141	28.6462	25.6717	28.9032	0.164132	-1.79752
P29966	MARCKS	Myristoylated alanine-rich C-kinase substrate	25.8812	26.9124	23.2022	26.4115	30.5539	26.9344	0.197906	2.63466
P30040	ERP29	Endoplasmic reticulum resident protein 29	27.5505	27.7286	28.217	25.8218	28.571	28.2831	0.775167	-0.273453
P30041	PRDX6	Peroxiredoxin-6	32.4766	32.391	32.1641	31.9738	32.4045	33.1005	0.6849	0.149007
P30043	BLVRB	Flavin reductase (NADPH)	31.0266	29.8342	28.8706	30.1039	29.9592	30.1689	0.803168	0.16687
P30044	PRDX5	Peroxiredoxin-5, mitochondrial	29.5394	29.8504	29.6679	29.6409	30.5735	30.8878	0.151517	0.681517
P30046	DDT	D-dopachrome decarboxylase	28.3977	27.4836	26.7998	27.2723	28.0854	28.8167	0.48195	0.497753
P30049	ATP5D	ATP synthase subunit delta, mitochondrial	27.0171	26.9215	27.6186	27.002	27.7144	27.1866	0.724883	0.115273
P30085	CMPK1	UMP-CMP kinase	27.4099	27.6466	26.9673	26.2463	28.1681	28.942	0.619141	0.444193
P30101	PDIA3	Protein disulfide-isomerase A3	32.3675	32.7136	32.6724	31.6231	32.9592	32.8881	0.843386	-0.09431
P30153	PPP2R1A	Serine/threonine-protein phosphatase 2A 65 kDa regulatory subunit A alpha isoform	28.9982	29.2503	29.2663	28.8471	30.2296	29.4564	0.453587	0.33944
P30520	ADSS	Adenylosuccinate synthetase isozyme 2	25.3193	25.7831	25.3785	25.4883	26.8352	26.2148	0.174285	0.685777
P30566	ADSL	Adenylosuccinate lyase	26.0747	26.1609	24.6247	26.6573	29.2104	26.8565	0.111283	1.95462
P30626	SRI	Sorcin	27.9835	27.684	26.465	28.1829	28.9471	27.4782	0.259709	0.825213
P30740	SERPINB1	Leukocyte elastase inhibitor	28.3139	28.9952	28.4375	26.8557	28.3119	30.194	0.902987	-0.128343
P30837	ALDH1B1	Aldehyde dehydrogenase X, mitochondrial	24.4429	25.4592	25.0432	24.9196	24.685	24.8911	0.648009	-0.149843
P30876	POLR2B	DNA-directed RNA polymerase II subunit RPB2	25.5304	25.6195	25.5793	23.5116	26.7934	25.5794	0.783494	-0.2816
P31040	SDHA	Succinate dehydrogenase [ubiquinone] flavoprotein subunit, mitochondrial	24.0409	28.0254	28.1847	29.8682	29.2029	29.4317	0.114994	2.75059
P31150	GDI1	Rab GDP dissociation inhibitor alpha	28.8805	29.3531	28.9113	27.7157	30.3661	28.8086	0.919028	-0.0848533
P31153	MAT2A	S-adenosylmethionine synthase isoform type-2	27.2354	27.6517	27.1595	27.5111	29.3275	27.7575	0.222589	0.849847
P31689	DNAJA1	DnaJ homolog subfamily A member 1	25.7657	26.0197	25.9833	23.5249	29.9631	26.351	0.730109	0.690073
P31937	HIBADH	3-hydroxyisobutyrate dehydrogenase, mitochondrial	26.8022	26.7893	26.4861	27.6248	26.1517	26.7214	0.766631	0.14013
P31942	HNRNPH3	Heterogeneous nuclear ribonucleoprotein H3	28.7643	28.6245	29.2649	29.4057	29.8237	28.5488	0.42519	0.374847
P31946	YWHAB	14-3-3 protein beta/alpha	30.4432	30.5709	30.4387	30.7711	31.4476	30.3978	0.279356	0.387917
P31948	STIP1	Stress-induced-phosphoprotein 1	29.3731	29.3843	29.4023	29.8268	30.9287	29.59	0.152118	0.728627
P32119	PRDX2	Peroxiredoxin-2	32.7812	31.8356	31.203	31.7806	32.0598	30.9331	0.573739	-0.348793
P32321	DCTD	Deoxycytidylate deaminase	24.3059	23.1738	24.7515	25.5939	25.0718	24.4024	0.179882	0.94562
P33176	KIF5B	Kinesin-1 heavy chain	27.5932	28.2569	26.9141	27.4036	30.6364	28.9709	0.23394	1.41554
P33316	DUT	Deoxyuridine 5-triphosphate nucleotidohydrolase, mitochondrial	24.7136	24.3537	24.2421	24.8523	29.6693	25.6282	0.203126	2.28012
P34932	HSPA4	Heat shock 70 kDa protein 4	29.0316	29.7422	29.5169	29.9337	30.432	29.4821	0.207214	0.51904
P35080	PFN2	Profilin-2	26.2775	26.318	23.2652	27.8908	27.4216	26.6956	0.127743	2.04909
P35221	CTNNA1	Catenin alpha-1	29.3938	29.4158	29.1802	29.4104	27.9431	30.2519	0.859495	-0.128103
P35222	CTNNB1	Catenin beta-1	28.6769	28.617	27.9386	28.7607	26.8796	29.175	0.860959	-0.139093
P35241	RDX	Radixin	26.7175	26.9276	27.1923	25.0626	28.8141	26.3371	0.860561	-0.207853
P35268	RPL22	60S ribosomal protein L22	28.197	29.3772	28.8326	29.1148	30.3921	29.1235	0.244996	0.741193
P35270	SPR	Sepiapterin reductase	25.2846	25.4469	24.5681	25.2522	24.9627	26.8663	0.413135	0.593897
P35443	THBS4	Thrombospondin-4	29.7601	30.7654	30.2899	30.263	29.0325	29.1894	0.183438	-0.776843
P35542	SAA4	Serum amyloid A-4 protein	28.2849	27.8175	30.2762	30.956	27.7847	30.125	0.531643	0.82899
P35556	FBN2	Fibrillin-2	26.4855	24.8489	25.2488	33.2197	24.973	25.4951	0.431709	2.36821
P35579	MYH9	Myosin-9	34.8242	34.9073	33.0066	33.0644	34.1677	34.7158	0.754881	-0.263393
P35606	COPB2	Coatomer subunit beta	28.0989	28.6985	28.465	28.4611	29.4743	29.0375	0.170161	0.570197
P35637	FUS	RNA-binding protein FUS	28.7957	28.893	29.7431	29.7079	31.128	29.263	0.235804	0.889037
P35749	MYH11	Myosin-11	33.9605	34.142	29.6441	28.6047	30.0123	30.204	0.128081	-2.97524
P35858	IGFALS	Insulin-like growth factor-binding protein complex acid labile subunit	26.9952	25.9399	27.7672	28.5944	25.3605	29.5082	0.537208	0.92023
P35998	PSMC2	26S proteasome regulatory subunit 7	26.797	27.2209	26.9089	26.6101	29.4742	27.5635	0.346845	0.90702
P36405	ARL3	ADP-ribosylation factor-like protein 3	27.7037	27.9578	27.3257	27.6647	27.7345	26.3868	0.446702	-0.40041
P36542	ATP5C1	ATP synthase subunit gamma, mitochondrial	27.3408	27.7186	28.5345	28.5897	28.2426	28.5096	0.18805	0.582707
P36543	ATP6V1E1	V-type proton ATPase subunit E 1	25.8067	26.1573	21.7507	26.4108	26.7953	28.4782	0.161707	2.65653
P36578	RPL4	60S ribosomal protein L4	30.4967	30.6921	30.7881	30.771	32.5532	30.9929	0.241069	0.7801
P36955	SERPINF1	Pigment epithelium-derived factor	31.0791	31.7558	31.6745	31.1392	28.6041	31.451	0.298834	-1.10507
P36969	GPX4	Phospholipid hydroperoxide glutathione peroxidase	26.9876	26.8717	26.8247	26.7892	27.2566	26.3421	0.731623	-0.09873
P36980	CFHR2	Complement factor H-related protein 2	23.4581	26.2826	26.5297	28.2295	25.8214	26.0641	0.362419	1.28151
P37198	NUP62	Nuclear pore glycoprotein p62	25.219	25.5156	25.5379	24.2717	25.6923	25.2258	0.449014	-0.360907
P37802	TAGLN2	Transgelin-2	30.938	30.1659	29.2592	29.746	31.4079	31.3964	0.377338	0.729067
P38159	RBMX	RNA-binding motif protein, X chromosome	28.7282	28.7567	29.4954	29.7509	31.1579	29.5443	0.110167	1.15762
P38606	ATP6V1A	V-type proton ATPase catalytic subunit A	27.1582	27.5399	26.1183	27.1437	28.386	30.0981	0.16873	1.60381
P39019	RPS19	40S ribosomal protein S19	29.1975	29.2497	29.9084	29.8305	30.9063	29.8322	0.157655	0.737813
P39059	COL15A1	Collagen alpha-1(XV) chain	23.4034	25.3404	24.8599	26.051	27.1514	25.2763	0.111059	1.62498
P39060	COL18A1	Collagen alpha-1(XVIII) chain	29.9609	30.3206	30.1325	30.7528	29.4039	30.7895	0.723578	0.177453
P39656	DDOST	Dolichyl-diphosphooligosaccharide--protein glycosyltransferase 48 kDa subunit	29.5438	29.9428	30.0952	29.8957	29.5112	29.9057	0.690463	-0.0897367
P40429	RPL13A	60S ribosomal protein L13a	28.9557	29.1596	29.3196	29.3257	30.703	29.1367	0.316859	0.576823
P40616	ARL1	ADP-ribosylation factor-like protein 1	24.7399	26.599	25.6606	25.5822	26.5503	26.5213	0.42668	0.551393
P40763	STAT3	Signal transducer and activator of transcription 3	25.9165	25.9448	25.3979	24.853	26.347	27.2034	0.619333	0.381417
P40925	MDH1	Malate dehydrogenase, cytoplasmic	30.969	30.9485	30.3396	30.1621	31.7208	31.1298	0.640324	0.251857
P40939	HADHA	Trifunctional enzyme subunit alpha, mitochondrial	29.8827	30.2964	30.0786	30.8451	30.8278	29.6911	0.40884	0.36876
P41208	CETN2	Centrin-2	23.7509	23.8065	23.692	24.4294	24.7229	23.6651	0.174524	0.52266
P42025	ACTR1B	Beta-centractin	26.5773	26.6664	26.3379	25.7499	25.4027	26.7954	0.273976	-0.544563
P42167	TMPO	Lamina-associated polypeptide 2, isoforms beta/gamma	29.7325	29.2473	30.3404	29.5045	29.9625	30.3333	0.707359	0.160027
P42224	STAT1	Signal transducer and activator of transcription 1-alpha/beta	27.7526	28.4625	24.2859	24.585	29.3016	27.9772	0.823446	0.45425
P42330	AKR1C3	Aldo-keto reductase family 1 member C3	28.1085	28.5717	26.8898	23.6717	25.1814	27.3056	0.101747	-2.47042
P42677	RPS27	40S ribosomal protein S27	27.742	28.645	27.9716	28.2491	29.3292	28.2244	0.348778	0.48136
P42765	ACAA2	3-ketoacyl-CoA thiolase, mitochondrial	27.3634	27.6686	27.8161	27.3629	29.3745	27.857	0.400767	0.582083
P43034	PAFAH1B1	Platelet-activating factor acetylhydrolase IB subunit alpha	27.1146	27.6214	26.8754	27.0678	27.6824	28.1803	0.322264	0.43974
P43121	MCAM	Cell surface glycoprotein MUC18	26.7547	27.5117	23.8076	25.8515	26.7374	25.9505	0.900438	0.155107
P43243	MATR3	Matrin-3	28.4684	29.1832	30.1287	30.4027	31.037	29.1111	0.281849	0.923513
P43246	MSH2	DNA mismatch repair protein Msh2	22.8463	24.49	25.8546	26.8358	28.9799	25.1642	0.138454	2.59635
P43307	SSR1	Translocon-associated protein subunit alpha	26.4403	26.7717	26.8277	27.5771	26.3827	27.582	0.295988	0.500687
P43487	RANBP1	Ran-specific GTPase-activating protein	28.0441	28.4263	27.9732	28.0779	29.7514	28.1244	0.425558	0.503343
P43652	AFM	Afamin	30.101	29.8079	30.9007	30.3557	26.896	30.3861	0.429269	-1.05729
P43686	PSMC4	26S proteasome regulatory subunit 6B	26.7623	27.063	26.7882	27.0444	28.7548	27.6099	0.143006	0.931877
P45973	CBX5	Chromobox protein homolog 5	24.1334	26.126	27.0829	27.5751	29.0077	27.0579	0.115273	2.09944
P45974	USP5	Ubiquitin carboxyl-terminal hydrolase 5	28.639	28.93	28.9076	30.2813	31.8049	29.1001	0.1173	1.56992
P46060	RANGAP1	Ran GTPase-activating protein 1	25.1365	25.0077	25.3855	25.2993	28.5865	25.8936	0.236246	1.41655
P46063	RECQL	ATP-dependent DNA helicase Q1	25.3459	26.4619	26.9673	28.7479	31.2578	26.7288	0.129908	2.65317
P46108	CRK	Adapter molecule crk	26.081	26.2442	23.6541	23.3022	25.8631	25.7236	0.77346	-0.363447
P46109	CRKL	Crk-like protein	25.2795	25.626	25.2284	25.0753	25.8647	25.8103	0.508828	0.205437
P46459	NSF	Vesicle-fusing ATPase	25.5673	26.6183	25.7474	25.0303	27.1585	26.4582	0.752796	0.237953
P46777	RPL5	60S ribosomal protein L5	29.607	29.9417	30.0567	30.2635	31.6793	30.1873	0.169979	0.841593
P46783	RPS10	40S ribosomal protein S10	28.2974	28.1872	28.7005	28.6729	29.5313	28.6734	0.158405	0.564173
P46940	IQGAP1	Ras GTPase-activating-like protein IQGAP1	31.315	31.3873	31.3835	30.3643	31.413	32.2846	0.989238	-0.00797333
P46976	GYG1	Glycogenin-1	27.8171	26.9394	27.2319	23.4228	26.3958	27.8697	0.342778	-1.43337
P47755	CAPZA2	F-actin-capping protein subunit alpha-2	28.6542	28.6809	28.4669	27.4383	29.0005	28.1786	0.435517	-0.39489
P47756	CAPZB	F-actin-capping protein subunit beta	29.7816	29.9936	29.6025	29.4395	30.8417	30.2089	0.428092	0.370773
P47813	EIF1AX	Eukaryotic translation initiation factor 1A, X-chromosomal	25.1986	25.3418	25.6795	24.1933	27.228	26.2491	0.62166	0.48353
P48059	LIMS1	LIM and senescent cell antigen-like-containing domain protein 1	26.7995	26.9857	25.9503	25.6239	26.3475	25.4261	0.140088	-0.77932
P48444	ARCN1	Coatomer subunit delta	27.8812	28.2892	27.6923	27.6049	29.4936	28.5418	0.359506	0.59252
P48556	PSMD8	26S proteasome non-ATPase regulatory subunit 8	26.2397	26.5072	22.7162	26.8534	27.7167	26.8809	0.186661	1.99595
P48637	GSS	Glutathione synthetase	24.9815	25.8499	25.3488	25.0932	26.846	24.7619	0.814705	0.173653
P48651	PTDSS1	Phosphatidylserine synthase 1	23.8727	24.2391	24.6341	24.0434	23.7532	24.5836	0.729035	-0.12186
P48739	PITPNB	Phosphatidylinositol transfer protein beta isoform	25.6898	25.8642	24.8012	25.4797	26.5876	25.5736	0.4258	0.428603
P49189	ALDH9A1	4-trimethylaminobutyraldehyde dehydrogenase	28.808	29.3688	28.7967	29.0535	28.606	29.3981	0.929252	0.0280733
P49257	LMAN1	Protein ERGIC-53	28.2489	28.8236	28.768	28.8276	29.27	29.1698	0.103941	0.47566
P49419	ALDH7A1	Alpha-aminoadipic semialdehyde dehydrogenase	29.1704	29.9603	29.2796	29.92	29.1342	29.449	0.931205	0.0309167
P49588	AARS	Alanine--tRNA ligase, cytoplasmic	27.3565	27.7081	25.8798	28.6108	29.1434	27.3728	0.143381	1.39419
P49591	SARS	Serine--tRNA ligase, cytoplasmic	28.0553	28.4052	27.8698	27.7484	29.2056	28.7094	0.384666	0.444347
P49720	PSMB3	Proteasome subunit beta type-3	27.8206	28.0658	27.7503	27.4537	28.2654	27.8638	0.946964	-0.0179133
P49721	PSMB2	Proteasome subunit beta type-2	27.1651	27.0373	27.2883	27.3919	28.5028	27.5513	0.139666	0.651773
P49748	ACADVL	Very long-chain specific acyl-CoA dehydrogenase, mitochondrial	28.5731	28.8241	29.3032	28.3449	29.3293	30.9242	0.463595	0.632627
P49755	TMED10	Transmembrane emp24 domain-containing protein 10	28.2744	29.3112	29.4134	29.148	28.5458	29.7009	0.802508	0.131897
P49773	HINT1	Histidine triad nucleotide-binding protein 1	29.2745	29.0587	29.1439	29.0869	30.619	28.5087	0.717396	0.245843
P49903	SEPHS1	Selenide, water dikinase 1	24.799	25.9485	25.3639	25.8924	29.7061	26.6849	0.163859	2.05734
P49908	SEPP1	Selenoprotein P	24.6212	24.1597	25.385	25.9718	24.4689	24.4218	0.727789	0.232227
P50135	HNMT	Histamine N-methyltransferase	27.665	27.7531	27.5177	24.8247	27.3967	26.5511	0.141868	-1.38776
P50213	IDH3A	Isocitrate dehydrogenase [NAD] subunit alpha, mitochondrial	25.3601	25.9886	25.7083	24.943	28.4355	29.437	0.234983	1.91951
P50238	CRIP1	Cysteine-rich protein 1	28.1501	27.286	23.7625	29.9521	28.4299	29.6572	0.106694	2.94687
P50395	GDI2	Rab GDP dissociation inhibitor beta	31.3638	31.4837	30.8099	30.5864	33.4381	30.7864	0.704096	0.38452
P50440	GATM	Glycine amidinotransferase, mitochondrial	28.9086	29.3658	29.307	26.0542	30.2434	27.2323	0.342669	-1.35045
P50453	SERPINB9	Serpin B9	24.8151	25.882	25.1037	24.084	25.1441	24.8145	0.259821	-0.586077
P50454	SERPINH1	Serpin H1	31.5768	32.7134	32.6478	31.7141	33.0326	32.1636	0.987005	-0.00925667
P50502	ST13	Hsc70-interacting protein	30.3361	30.3216	29.6631	29.2205	30.1385	30.2367	0.571243	-0.241717
P50552	VASP	Vasodilator-stimulated phosphoprotein	26.5574	26.5106	22.8329	26.3056	27.1434	27.0878	0.288311	1.5453
P50570	DNM2	Dynamin-2	26.6308	27.2833	26.3473	26.528	27.9278	27.8067	0.27399	0.667043
P50579	METAP2	Methionine aminopeptidase 2	27.2173	27.1342	27.0715	24.2424	27.8625	27.0445	0.527623	-0.757887
P50895	BCAM	Basal cell adhesion molecule	27.4272	26.7053	23.3143	30.8125	25.4978	28.4441	0.288647	2.43589
P50897	PPT1	Palmitoyl-protein thioesterase 1	27.1869	26.9983	26.7846	26.9759	30.103	28.1731	0.195071	1.4274
P50990	CCT8	T-complex protein 1 subunit theta	30.016	30.167	29.8149	30.7071	32.2152	30.4882	0.108529	1.13752
P50995	ANXA11	Annexin A11	29.3342	29.2082	29.0896	28.7842	28.3321	30.0576	0.784206	-0.15268
P51148	RAB5C	Ras-related protein Rab-5C	29.0947	29.227	29.0958	28.4421	29.4697	29.2218	0.777317	-0.0946033
P51149	RAB7A	Ras-related protein Rab-7a	29.5393	29.4408	29.2555	29.0596	30.1038	30.1167	0.388181	0.34818
P51532	SMARCA4	Transcription activator BRG1	25.1707	25.5709	26.8152	26.9225	28.1351	25.8732	0.242072	1.12464
P51572	BCAP31	B-cell receptor-associated protein 31	28.3656	28.1841	28.3339	27.8385	29.4495	30.5022	0.280231	0.968863
P51648	ALDH3A2	Aldehyde dehydrogenase family 3 member A2	25.2895	25.8812	23.9355	25.6016	25.7462	24.9895	0.544752	0.41036
P51665	PSMD7	26S proteasome non-ATPase regulatory subunit 7	26.8605	27.3984	26.8101	27.1845	28.3841	27.6816	0.13995	0.727093
P51911	CNN1	Calponin-1	31.0989	30.0864	24.6102	24.4953	26.4461	26.0744	0.236304	-2.92657
P52565	ARHGDIA	Rho GDP-dissociation inhibitor 1	30.6425	30.7916	30.1778	28.9938	30.2801	29.914	0.130012	-0.808003
P52566	ARHGDIB	Rho GDP-dissociation inhibitor 2	28.9674	28.1687	28.3444	28.5388	30.1167	31.2063	0.146234	1.46045
P52630	STAT2	Signal transducer and activator of transcription 2	23.7395	24.1789	24.5606	24.4379	25.5079	24.4461	0.20984	0.63766
P52788	SMS	Spermine synthase	27.9183	27.9599	27.9212	27.1514	27.9634	27.8224	0.315791	-0.287407
P52907	CAPZA1	F-actin-capping protein subunit alpha-1	28.8026	29.0167	28.8309	28.4228	30.177	29.6315	0.37035	0.526993
P53007	SLC25A1	Tricarboxylate transport protein, mitochondrial	26.8875	27.223	27.7005	26.5503	25.9158	28.371	0.695994	-0.324617
P53396	ACLY	ATP-citrate synthase	28.1976	28.6655	27.9347	28.765	30.4036	28.5815	0.186179	0.984083
P53618	COPB1	Coatomer subunit beta	28.084	29.0661	29.0114	28.4175	29.7344	29.2208	0.463263	0.403797
P53990	IST1	IST1 homolog	24.2022	24.4591	23.842	24.3307	25.4776	24.3647	0.253011	0.55654
P53992	SEC24C	Protein transport protein Sec24C	24.7308	25.5067	24.3857	25.9093	28.8083	25.8465	0.127344	1.98029
P53999	SUB1	Activated RNA polymerase II transcriptional coactivator p15	27.2332	27.6029	28.5921	27.5565	30.3343	29.8324	0.204753	1.43166
P54577	YARS	Tyrosine--tRNA ligase, cytoplasmic	26.0446	26.9352	26.4002	26.3872	26.6675	26.8248	0.595096	0.166487
P54578	USP14	Ubiquitin carboxyl-terminal hydrolase 14	28.5513	28.5285	27.7832	28.4466	29.9027	29.1942	0.142502	0.89345
P54652	HSPA2	Heat shock-related 70 kDa protein 2	25.8202	25.8015	25.1613	26.3054	26.7838	24.9841	0.499612	0.430127
P54727	RAD23B	UV excision repair protein RAD23 homolog B	28.9883	29.0658	28.7784	28.2771	29.2426	29.0062	0.752797	-0.102217
P54819	AK2	Adenylate kinase 2, mitochondrial	25.2847	25.8543	25.9825	25.3401	29.9528	30.1293	0.155282	2.76691
P54920	NAPA	Alpha-soluble NSF attachment protein	27.7223	27.194	27.1225	26.0937	27.4333	27.1543	0.371304	-0.452517
P55001	MFAP2	Microfibrillar-associated protein 2	31.3913	30.4777	31.107	31.0209	26.234	29.1241	0.19582	-2.19899
P55010	EIF5	Eukaryotic translation initiation factor 5	26.2914	25.9611	25.0268	27.2832	27.3629	25.9163	0.143824	1.09433
P55036	PSMD4	26S proteasome non-ATPase regulatory subunit 4	24.4356	25.9655	24.9844	25.3321	29.1597	26.3102	0.216726	1.80552
P55058	PLTP	Phospholipid transfer protein	24.7345	25.9053	26.3363	26.1695	24.8795	27.7743	0.557938	0.615677
P55072	VCP	Transitional endoplasmic reticulum ATPase	31.3371	31.7166	31.2832	30.2762	31.7143	31.4354	0.546023	-0.30367
P55084	HADHB	Trifunctional enzyme subunit beta, mitochondrial	29.295	29.2566	29.7252	30.4989	30.466	29.3436	0.172607	0.677183
P55209	NAP1L1	Nucleosome assembly protein 1-like 1	28.4967	28.8249	29.1309	29.262	30.2809	28.6638	0.312417	0.584747
P55268	LAMB2	Laminin subunit beta-2	29.2056	28.7416	29.4429	29.4313	28.9982	28.2935	0.599332	-0.22237
P55735	SEC13	Protein SEC13 homolog	26.9149	27.5587	27.7014	27.3809	29.198	27.8347	0.279619	0.746203
P55786	NPEPPS	Puromycin-sensitive aminopeptidase	29.2976	29.54	28.8699	27.7757	29.3074	29.1651	0.407783	-0.486377
P55795	HNRNPH2	Heterogeneous nuclear ribonucleoprotein H2	27.2257	27.3811	27.9464	27.4823	28.1261	28.5389	0.231972	0.531337
P56199	ITGA1	Integrin alpha-1	27.0563	25.6476	24.2257	25.0217	25.2522	23.7058	0.358441	-0.983313
P58546	MTPN	Myotrophin	28.4503	28.4005	27.862	29.0522	29.2644	28.2188	0.17642	0.60757
P59998	ARPC4	Actin-related protein 2/3 complex subunit 4	29.5441	29.488	29.1385	29.3175	30.4245	30.6345	0.160754	0.73532
P60174	TPI1	Triosephosphate isomerase	33.2505	33.4956	33.785	34.2784	35.5206	33.6253	0.169924	0.964407
P60228	EIF3E	Eukaryotic translation initiation factor 3 subunit E	26.8853	26.8787	26.8541	27.124	28.247	27.1267	0.169206	0.626533
P60660	MYL6	Myosin light polypeptide 6	32.4687	32.3316	30.6306	30.4491	31.5618	32.0046	0.563788	-0.471817
P60891	PRPS1	Ribose-phosphate pyrophosphokinase 1	28.6764	29.1104	27.9842	27.6938	29.7085	28.074	0.895106	-0.0982567
P60900	PSMA6	Proteasome subunit alpha type-6	28.5712	28.8344	28.7324	28.4866	29.9781	28.8053	0.458062	0.37733
P60953	CDC42	Cell division control protein 42 homolog	30.0225	30.0076	29.9591	29.6642	30.9171	31.0669	0.28196	0.553007
P60981	DSTN	Destrin	29.5694	29.3523	27.6627	27.0664	28.1182	28.858	0.347073	-0.847237
P60983	GMFB	Glia maturation factor beta	26.417	27.0746	26.3387	26.6146	27.791	28.0008	0.154866	0.858697
P61006	RAB8A	Ras-related protein Rab-8A	25.413	25.7502	24.0286	25.9395	26.2413	26.2295	0.115861	1.07283
P61019	RAB2A	Ras-related protein Rab-2A	29.0526	29.0228	28.9649	29.0197	29.4984	29.8718	0.143806	0.449867
P61020	RAB5B	Ras-related protein Rab-5B	27.0376	27.3365	27.5187	26.9829	26.8647	27.7454	0.763008	-0.0999367
P61026	RAB10	Ras-related protein Rab-10	27.544	27.4635	27.1976	27.9416	28.003	27.4647	0.114869	0.401403
P61088	UBE2N	Ubiquitin-conjugating enzyme E2 N	28.9369	29.1568	28.9088	28.9793	30.5768	29.5074	0.222749	0.686977
P61106	RAB14	Ras-related protein Rab-14	28.4878	28.1197	27.8383	27.8499	28.5932	28.8507	0.46938	0.282683
P61158	ACTR3	Actin-related protein 3	30.0074	30.145	29.6764	29.8095	30.8574	31.0389	0.199605	0.625613
P61160	ACTR2	Actin-related protein 2	29.2692	29.5016	28.4899	29.1883	30.1561	30.473	0.15885	0.852207
P61163	ACTR1A	Alpha-centractin	28.7107	28.8754	27.9883	28.3662	29.5223	28.1353	0.782925	0.149753
P61201	COPS2	COP9 signalosome complex subunit 2	24.9543	24.8516	24.9339	24.5684	27.1275	24.7218	0.536993	0.559293
P61221	ABCE1	ATP-binding cassette sub-family E member 1	25.117	26.7028	22.3314	26.3809	28.8644	26.3019	0.182342	2.46539
P61224	RAP1B	Ras-related protein Rap-1b	29.44	29.3069	29.4908	29.0912	29.1557	29.6934	0.643928	-0.09912
P61225	RAP2B	Ras-related protein Rap-2b	25.0721	25.9514	25.6283	24.6304	25.1859	25.9499	0.556567	-0.29518
P61254	RPL26	60S ribosomal protein L26	23.6786	28.0795	28.1624	29.5327	29.8774	28.878	0.138389	2.78919
P61313	RPL15	60S ribosomal protein L15	29.11	29.0345	29.0162	29.8344	30.9069	29.3012	0.112129	0.960577
P61353	RPL27	60S ribosomal protein L27	28.6231	28.6699	29.1182	28.8773	30.7405	28.9519	0.316558	0.719507
P61586	RHOA	Transforming protein RhoA	30.4874	30.7121	29.8043	29.1514	30.3822	30.3984	0.510352	-0.357323
P61619	SEC61A1	Protein transport protein Sec61 subunit alpha isoform 1	24.0476	27.2168	27.2491	27.5565	28.036	27.6698	0.213697	1.58293
P61626	LYZ	Lysozyme C	28.3263	28.3823	27.2412	28.866	28.1735	30.9864	0.215417	1.35874
P61769	B2M	Beta-2-microglobulin	28.4682	29.1396	28.4623	28.8088	29.3446	29.8688	0.161724	0.650717
P61803	DAD1	Dolichyl-diphosphooligosaccharide--protein glycosyltransferase subunit DAD1	25.9533	26.7577	27.1356	26.8056	26.7661	27.0278	0.52197	0.250967
P61956	SUMO2	Small ubiquitin-related modifier 2	27.3343	28.0655	27.7087	23.7718	30.3976	27.9265	0.870632	-0.33754
P61970	NUTF2	Nuclear transport factor 2	29.7174	29.6772	29.6492	28.7852	30.8525	29.3379	0.972398	-0.0227567
P61978	HNRNPK	Heterogeneous nuclear ribonucleoprotein K	31.6437	31.8771	32.1913	32.383	33.501	32.3618	0.107435	0.844543
P61981	YWHAG	14-3-3 protein gamma	30.3198	30.2592	29.9431	30.6277	30.9582	29.8881	0.399967	0.317333
P62140	PPP1CB	Serine/threonine-protein phosphatase PP1-beta catalytic subunit	29.6478	29.9373	29.1427	29.534	30.4344	30.112	0.268484	0.450837
P62191	PSMC1	26S proteasome regulatory subunit 4	27.5283	27.7667	27.3214	27.9773	29.3236	27.9405	0.137937	0.874967
P62195	PSMC5	26S proteasome regulatory subunit 8	27.9638	28.2808	28.0857	28.3763	29.5537	28.4523	0.15551	0.684003
P62273	RPS29	40S ribosomal protein S29	26.5041	26.3124	26.3669	26.3751	27.4624	27.4544	0.126924	0.702793
P62277	RPS13	40S ribosomal protein S13	28.9965	29.209	29.6045	29.3629	30.5615	29.2914	0.355404	0.468597
P62304	SNRPE	Small nuclear ribonucleoprotein E	22.5333	26.903	27.3402	27.6781	29.0481	27.8565	0.177874	2.60207
P62328	TMSB4X	Thymosin beta-4	31.9674	32.1491	31.454	30.0013	32.4484	32.3665	0.776746	-0.251463
P62330	ARF6	ADP-ribosylation factor 6	26.8781	26.852	23.1614	26.791	26.3197	27.0802	0.430072	1.09982
P62333	PSMC6	26S proteasome regulatory subunit 10B	27.6738	27.5605	27.1717	27.7896	28.8272	27.5497	0.235307	0.586847
P62495	ETF1	Eukaryotic peptide chain release factor subunit 1	25.7583	25.4729	25.8471	26.4025	28.9233	26.4594	0.134668	1.56897
P62736	ACTA2	Actin, aortic smooth muscle	31.547	30.0841	23.9858	27.4772	29.4857	27.9337	0.924925	-0.240127
P62750	RPL23A	60S ribosomal protein L23a	28.6218	28.6978	29.0105	29.0595	30.4185	29.3113	0.131959	0.819723
P62805	HIST1H4A	Histone H4	34.0415	33.9736	34.9236	34.7562	35.1527	34.7577	0.158937	0.575977
P62820	RAB1A	Ras-related protein Rab-1A	27.5738	27.5595	27.3536	27.6786	27.5582	27.7976	0.139603	0.182483
P62834	RAP1A	Ras-related protein Rap-1A	27.1075	27.0334	26.0352	25.8058	26.8243	27.3743	0.925549	-0.0572
P62841	RPS15	40S ribosomal protein S15	27.3973	27.7431	28.2642	27.8502	28.3122	28.0638	0.391202	0.27387
P62854	RPS26	40S ribosomal protein S26	26.5533	26.8861	26.1913	25.9706	29.1956	26.9265	0.448281	0.820657
P62857	RPS28	40S ribosomal protein S28	27.624	27.4186	28.4574	27.9807	30.062	28.3852	0.242284	0.975987
P62873	GNB1	Guanine nucleotide-binding protein G(I)/G(S)/G(T) subunit beta-1	31.3997	31.4163	31.169	29.9622	31.436	30.9397	0.280398	-0.549013
P62906	RPL10A	60S ribosomal protein L10a	29.1165	29.7331	29.1025	29.024	29.9001	29.0788	0.963886	0.01693
P62910	RPL32	60S ribosomal protein L32	28.9391	28.788	28.2239	28.1657	30.174	28.7814	0.570936	0.390013
P62913	RPL11	60S ribosomal protein L11	29.9931	29.3702	29.9459	30.9697	30.8294	29.7324	0.167092	0.740823
P62917	RPL8	60S ribosomal protein L8	29.1672	29.2656	29.8536	29.7682	31.002	29.8034	0.171797	0.76242
P62937	PPIA	Peptidyl-prolyl cis-trans isomerase A	33.3325	33.3394	33.4873	33.969	33.8286	33.177	0.336654	0.271803
P62942	FKBP1A	Peptidyl-prolyl cis-trans isomerase FKBP1A	29.0978	29.4701	28.506	28.7578	30.377	29.619	0.362667	0.55997
P62979	RPS27A	Ubiquitin-40S ribosomal protein S27a	30.477	30.7692	30.384	29.632	30.3092	30.2212	0.11349	-0.48925
P62993	GRB2	Growth factor receptor-bound protein 2	25.9612	25.7223	25.428	23.3708	27.5104	26.8011	0.88966	0.190267
P63000	RAC1	Ras-related C3 botulinum toxin substrate 1	26.9547	27.3124	26.7217	27.0145	27.6002	27.195	0.324796	0.27362
P63010	AP2B1	AP-2 complex subunit beta	29.4918	29.6673	29.1884	28.793	29.5693	29.0142	0.296724	-0.323693
P63092	GNAS	Guanine nucleotide-binding protein G(s) subunit alpha isoforms short	27.1492	27.3139	26.9028	27.1005	26.649	26.7992	0.20189	-0.27239
P63104	YWHAZ	14-3-3 protein zeta/delta	31.788	31.9726	31.6166	31.7131	31.9609	32.5339	0.353251	0.276917
P63151	PPP2R2A	Serine/threonine-protein phosphatase 2A 55 kDa regulatory subunit B alpha isoform	25.9672	25.8548	25.1923	25.4025	27.1285	25.7585	0.503566	0.425093
P63165	SUMO1	Small ubiquitin-related modifier 1	27.6865	26.4924	24.8104	27.5161	28.3103	28.9026	0.107668	1.91324
P63167	DYNLL1	Dynein light chain 1, cytoplasmic	27.7209	28.4599	27.098	26.9023	28.4485	27.6948	0.902377	-0.07774
P63208	SKP1	S-phase kinase-associated protein 1	28.1787	28.1497	27.7832	27.9384	28.6742	27.3305	0.897256	-0.05622
P63220	RPS21	40S ribosomal protein S21	27.7678	28.0207	28.1827	28.3061	30.0231	28.2853	0.208605	0.881103
P63241	EIF5A	Eukaryotic translation initiation factor 5A-1	29.9633	30.3336	30.1226	29.7614	31.7624	31.0177	0.299366	0.7073
P63261	ACTG1	Actin, cytoplasmic 2	30.0371	29.9871	29.8675	24.335	29.7725	29.6743	0.320407	-2.03661
P63279	UBE2I	SUMO-conjugating enzyme UBC9	27.4333	27.8394	28.1984	27.9694	29.9824	28.7346	0.162492	1.07177
P67775	PPP2CA	Serine/threonine-protein phosphatase 2A catalytic subunit alpha isoform	28.6379	28.7215	28.0786	28.5623	29.0475	28.7455	0.282444	0.305813
P67809	YBX1	Y-box-binding protein 1	27.1233	28.0643	27.5021	27.87	31.2232	28.7251	0.176361	1.70956
P67936	TPM4	Tropomyosin alpha-4 chain	34.2531	33.7123	32.7458	31.8556	33.5674	32.7484	0.270305	-0.846593
P68032	ACTC1	Actin, alpha cardiac muscle 1	35.2004	35.1503	30.2508	30.6717	33.137	31.7639	0.402006	-1.67628
P68036	UBE2L3	Ubiquitin-conjugating enzyme E2 L3	27.929	28.1902	27.6724	27.2795	29.0782	28.8671	0.461444	0.477687
P68363	TUBA1B	Tubulin alpha-1B chain	33.8616	34.0104	33.5618	34.3584	35.1634	33.8831	0.172633	0.65704
P68371	TUBB4B	Tubulin beta-4B chain	31.7066	32.0526	31.3553	32.0363	32.7544	31.8341	0.217445	0.50341
P68402	PAFAH1B2	Platelet-activating factor acetylhydrolase IB subunit beta	28.0166	28.0904	27.9237	28.0123	28.1747	28.5107	0.223509	0.222323
P68871	HBB	Hemoglobin subunit beta	38.2818	36.9403	33.9427	36.798	36.9819	36.3414	0.817877	0.31883
P69891	HBG1	Hemoglobin subunit gamma-1	28.1019	30.202	22.7381	26.2118	30.5997	28.4319	0.613153	1.40045
P69905	HBA1	Hemoglobin subunit alpha	37.7898	36.2942	33.3431	36.3674	36.5615	35.5408	0.808611	0.347567
P78344	EIF4G2	Eukaryotic translation initiation factor 4 gamma 2	24.0705	25.1206	24.2847	24.323	28.6734	25.8109	0.248278	1.77715
P78417	GSTO1	Glutathione S-transferase omega-1	28.4491	29.3448	29.0554	28.6419	29.6683	29.3635	0.532574	0.274807
P78539	SRPX	Sushi repeat-containing protein SRPX	23.128	24.6557	26.463	25.1985	25.4006	24.2973	0.842511	0.21656
P80188	LCN2	Neutrophil gelatinase-associated lipocalin	28.8782	25.0504	23.739	26.2647	25.963	30.5498	0.470238	1.7033
P80303	NUCB2	Nucleobindin-2	24.8928	25.2566	24.9051	23.9424	25.2459	25.1022	0.585118	-0.25469
P80723	BASP1	Brain acid soluble protein 1	30.9492	30.7063	30.2826	28.6968	31.195	28.5382	0.255608	-1.16937
P80748	IGLV3-21	Immunoglobulin lambda variable 3-21	27.6968	27.5986	28.6454	28.197	24.8554	28.0293	0.44912	-0.95301
P82979	SARNP	SAP domain-containing ribonucleoprotein	23.3347	25.5416	26.3301	26.516	29.8712	25.8537	0.200856	2.34486
P83881	RPL36A	60S ribosomal protein L36a	27.697	27.5384	27.8353	25.0844	29.1429	27.9018	0.807172	-0.313857
P83916	CBX1	Chromobox protein homolog 1	24.1785	26.0103	26.1544	23.9306	27.1348	25.6071	0.926828	0.10976
P84085	ARF5	ADP-ribosylation factor 5	30.6148	30.8463	30.8815	30.8952	30.6109	31.1213	0.605688	0.0949467
P84095	RHOG	Rho-related GTP-binding protein RhoG	26.5303	26.3057	26.3604	25.5251	27.1648	27.9027	0.545728	0.465373
P84098	RPL19	60S ribosomal protein L19	28.6465	29.2251	29.5459	28.8755	30.5317	29.2723	0.497493	0.420623
P84103	SRSF3	Serine/arginine-rich splicing factor 3	27.7989	28.4803	29.3056	29.3175	30.6943	29.2634	0.126762	1.23012
P98095	FBLN2	Fibulin-2	27.2281	27.0117	24.5786	25.3284	26.6703	28.2757	0.707253	0.48537
P98160	HSPG2	Basement membrane-specific heparan sulfate proteoglycan core protein	32.8009	32.5831	31.3737	32.4368	31.5316	31.7985	0.559049	-0.330233
Q00169	PITPNA	Phosphatidylinositol transfer protein alpha isoform	27.0685	27.2028	25.9573	25.869	25.9105	27.597	0.702823	-0.28399
Q00325	SLC25A3	Phosphate carrier protein, mitochondrial	29.6479	29.7605	30.6103	30.1225	30.7505	30.7057	0.227316	0.52
Q00341	HDLBP	Vigilin	27.1563	27.5794	27.9296	26.6012	28.9367	28.3767	0.603028	0.41641
Q00610	CLTC	Clathrin heavy chain 1	32.1547	32.5443	32.2978	31.9801	32.899	32.9821	0.445218	0.288137
Q00765	REEP5	Receptor expression-enhancing protein 5	26.4923	27.0098	24.1852	26.0863	27.7334	27.7038	0.280102	1.27878
Q01081	U2AF1	Splicing factor U2AF 35 kDa subunit	26.9727	26.8649	27.7631	27.4333	29.0438	28.2058	0.132191	1.02745
Q01130	SRSF2	Serine/arginine-rich splicing factor 2	27.0084	27.442	28.0805	27.9406	29.4586	27.9964	0.178786	0.954917
Q01518	CAP1	Adenylyl cyclase-associated protein 1	30.8866	30.9415	29.7892	29.8465	33.957	31.8682	0.338606	1.35143
Q01813	PFKP	ATP-dependent 6-phosphofructokinase, platelet type	29.6465	29.538	28.5053	30.1658	31.0088	29.7605	0.104623	1.08176
Q01844	EWSR1	RNA-binding protein EWS	25.6811	26.1252	26.6273	26.0874	28.2634	27.427	0.181583	1.11473
Q01995	TAGLN	Transgelin	33.9951	33.9242	30.1171	29.0698	30.717	31.0097	0.163575	-2.41328
Q02218	OGDH	2-oxoglutarate dehydrogenase, mitochondrial	26.9911	27.1253	23.8837	28.4391	28.2777	27.0613	0.167759	1.92597
Q02252	ALDH6A1	Methylmalonate-semialdehyde dehydrogenase [acylating], mitochondrial	26.7073	26.5192	25.9581	26.4035	25.8921	27.189	0.831046	0.1
Q02809	PLOD1	Procollagen-lysine,2-oxoglutarate 5-dioxygenase 1	24.6275	27.4228	28.076	29.6772	28.3807	28.5907	0.12702	2.17408
Q02818	NUCB1	Nucleobindin-1	26.4066	26.8998	26.8909	26.2004	26.5936	26.8373	0.48743	-0.188647
Q03591	CFHR1	Complement factor H-related protein 1	29.646	30.1749	30.6437	31.8983	28.5689	29.6244	0.909181	-0.124347
Q04446	GBE1	1,4-alpha-glucan-branching enzyme	26.6596	27.0485	25.9748	26.0707	26.0186	26.9606	0.655205	-0.21103
Q04760	GLO1	Lactoylglutathione lyase	29.7959	29.9753	29.7545	29.5376	30.349	30.3913	0.430031	0.250747
Q04917	YWHAH	14-3-3 protein eta	28.7726	28.9588	27.7988	28.5112	29.7122	30.1509	0.193894	0.94803
Q06033	ITIH3	Inter-alpha-trypsin inhibitor heavy chain H3	24.4058	28.265	27.2531	30.1092	26.0796	27.6505	0.472224	1.30519
Q06124	PTPN11	Tyrosine-protein phosphatase non-receptor type 11	25.7585	26.1585	23.1294	25.4147	26.5166	26.4201	0.338073	1.10167
Q06830	PRDX1	Peroxiredoxin-1	32.5576	32.4787	32.1778	31.8408	34.1253	32.285	0.651305	0.345667
Q07020	RPL18	60S ribosomal protein L18	29.5812	29.8995	29.7835	29.894	31.3469	30.1679	0.191481	0.714867
Q07065	CKAP4	Cytoskeleton-associated protein 4	30.8947	31.8349	32.2413	30.5961	31.0543	31.4807	0.264984	-0.613297
Q07157	TJP1	Tight junction protein ZO-1	26.0003	26.0248	24.5681	25.0872	29.4376	26.7729	0.311494	1.56819
Q07866	KLC1	Kinesin light chain 1	25.0489	24.1849	24.3782	25.6173	29.2875	26.0724	0.106866	2.4551
Q07960	ARHGAP1	Rho GTPase-activating protein 1	29.8887	29.872	28.4953	28.0117	28.6045	29.2846	0.254278	-0.785057
Q08257	CRYZ	Quinone oxidoreductase	29.6976	29.3953	29.2868	29.1345	29.2216	29.903	0.88963	-0.04025
Q08380	LGALS3BP	Galectin-3-binding protein	28.4709	29.3012	27.9819	26.4821	28.6483	28.8595	0.527931	-0.58803
Q08431	MFGE8	Lactadherin	27.8419	26.5084	26.0976	27.1373	23.9244	26.6748	0.469573	-0.903797
Q08722	CD47	Leukocyte surface antigen CD47	28.091	27.827	27.8198	26.8881	25.5491	28.5162	0.342464	-0.928137
Q09028	RBBP4	Histone-binding protein RBBP4	27.4176	28.3909	28.6249	29.1072	31.4578	28.8472	0.141873	1.65959
Q10471	GALNT2	Polypeptide N-acetylgalactosaminyltransferase 2	23.9847	24.9627	25.2294	23.8557	25.2459	25.3175	0.900758	0.0807333
Q12765	SCRN1	Secernin-1	28.0434	28.0553	27.3056	27.673	28.1245	27.8243	0.809314	0.0724767
Q12792	TWF1	Twinfilin-1	24.4762	25.741	24.488	24.7969	30.0449	27.3619	0.187063	2.49953
Q12906	ILF3	Interleukin enhancer-binding factor 3	29.4662	30.0656	30.6356	30.3246	31.7073	30.4307	0.242214	0.76507
Q12972	PPP1R8	Nuclear inhibitor of protein phosphatase 1	25.2678	23.9959	24.1196	24.9693	27.103	24.581	0.284343	1.08998
Q13011	ECH1	Delta(3,5)-Delta(2,4)-dienoyl-CoA isomerase, mitochondrial	27.4687	28.0247	28.3947	28.1213	27.1006	28.1707	0.726766	-0.165157
Q13098	GPS1	COP9 signalosome complex subunit 1	26.1123	26.1305	25.5143	26.1758	27.4152	25.6263	0.438637	0.486747
Q13126	MTAP	S-methyl-5-thioadenosine phosphorylase	28.159	28.0814	27.9508	27.4013	28.1323	27.3371	0.168471	-0.440173
Q13151	HNRNPA0	Heterogeneous nuclear ribonucleoprotein A0	29.2435	29.0161	29.4047	30.5522	30.58	29.1604	0.143287	0.876063
Q13162	PRDX4	Peroxiredoxin-4	30.1433	30.4878	29.9963	28.4026	30.0588	29.3192	0.130934	-0.948933
Q13200	PSMD2	26S proteasome non-ATPase regulatory subunit 2	28.3476	28.778	28.4588	28.5944	30.2037	29.2141	0.171235	0.809313
Q13228	SELENBP1	Methanethiol oxidase	31.3712	30.7337	30.3008	29.2727	31.9427	30.5739	0.816904	-0.205487
Q13242	SRSF9	Serine/arginine-rich splicing factor 9	25.5816	25.9939	27.4588	25.6945	27.368	26.0334	0.979834	0.0205733
Q13283	G3BP1	Ras GTPase-activating protein-binding protein 1	27.467	27.699	28.0282	27.7889	29.3364	28.2542	0.208621	0.728453
Q13308	PTK7	Inactive tyrosine-protein kinase 7	27.9959	28.7169	29.2913	27.1027	28.7248	27.0182	0.191153	-1.05283
Q13310	PABPC4	Polyadenylate-binding protein 4	27.7747	28.2209	27.4183	28.3335	31.0663	28.6709	0.156442	1.5523
Q13330	MTA1	Metastasis-associated protein MTA1	24.125	24.3851	24.396	26.2145	29.7677	25.2491	0.114056	2.77506
Q13363	CTBP1	C-terminal-binding protein 1	26.1216	26.0357	26.9146	26.7498	26.847	27.2263	0.137724	0.583717
Q13404	UBE2V1	Ubiquitin-conjugating enzyme E2 variant 1	28.0768	28.0593	27.8127	27.7836	29.7436	28.3059	0.348661	0.628073
Q13409	DYNC1I2	Cytoplasmic dynein 1 intermediate chain 2	26.7283	27.0539	26.6061	26.6834	29.1326	26.9226	0.378019	0.783433
Q13425	SNTB2	Beta-2-syntrophin	27.4273	27.129	23.8071	24.0057	24.6124	24.9249	0.248671	-1.60677
Q13442	PDAP1	28 kDa heat- and acid-stable phosphoprotein	25.173	25.2345	24.9682	24.8166	28.3115	24.9853	0.468531	0.912563
Q13492	PICALM	Phosphatidylinositol-binding clathrin assembly protein	26.187	26.3632	26.2581	24.8026	25.5924	26.672	0.346246	-0.58044
Q13509	TUBB3	Tubulin beta-3 chain	27.5251	27.2353	25.8173	28.3787	31.4596	27.3652	0.17451	2.20864
Q13510	ASAH1	Acid ceramidase	25.8074	26.3195	26.8285	26.1639	25.7985	27.5769	0.768257	0.194633
Q13526	PIN1	Peptidyl-prolyl cis-trans isomerase NIMA-interacting 1	25.2186	25.7254	25.4467	24.28	28.1945	25.3272	0.710358	0.47034
Q13561	DCTN2	Dynactin subunit 2	28.7061	28.6921	27.9375	27.3573	29.0543	28.1163	0.65148	-0.26933
Q13576	IQGAP2	Ras GTPase-activating-like protein IQGAP2	25.6145	24.4223	24.0829	29.3486	25.8367	26.179	0.11681	2.41489
Q13620	CUL4B	Cullin-4B	24.2563	25.1737	22.2084	23.8346	26.5664	25.7226	0.277985	1.49504
Q13765	NACA	Nascent polypeptide-associated complex subunit alpha	28.1195	27.9862	27.9063	28.2961	30.1121	28.0011	0.294483	0.799107
Q14008	CKAP5	Cytoskeleton-associated protein 5	24.2693	24.8754	24.3458	24.0672	28.7543	25.815	0.28199	1.71531
Q14011	CIRBP	Cold-inducible RNA-binding protein	27.2826	27.6375	28.6421	27.1211	27.4853	27.1397	0.226543	-0.60538
Q14019	COTL1	Coactosin-like protein	27.6522	28.4834	27.739	26.6242	30.2517	29.1267	0.555521	0.709333
Q14103	HNRNPD	Heterogeneous nuclear ribonucleoprotein D0	30.048	30.622	30.8433	30.935	32.1101	30.8775	0.160143	0.803087
Q14108	SCARB2	Lysosome membrane protein 2	27.1234	27.6655	27.4501	26.2677	27.6593	27.8513	0.783751	-0.153567
Q14139	UBE4A	Ubiquitin conjugation factor E4 A	24.981	25.1417	24.0542	25.152	26.5395	25.0814	0.212056	0.865373
Q14165	MLEC	Malectin	26.8545	26.8657	27.5937	27.4493	27.0564	27.1494	0.697086	0.113733
Q14166	TTLL12	Tubulin--tyrosine ligase-like protein 12	25.9306	26.26	26.2492	24.593	27.828	26.7129	0.820454	0.23139
Q14204	DYNC1H1	Cytoplasmic dynein 1 heavy chain 1	31.0672	31.4356	31.0676	31.592	32.3746	31.1838	0.228039	0.52665
Q14232	EIF2B1	Translation initiation factor eIF-2B subunit alpha	25.8361	25.4629	23.6619	26.0592	26.5444	25.376	0.251848	1.00621
Q14240	EIF4A2	Eukaryotic initiation factor 4A-II	28.4575	28.5517	28.3694	28.7256	29.2357	28.6161	0.113831	0.39957
Q14247	CTTN	Src substrate cortactin	28.4062	27.3665	28.3442	27.1605	29.3463	28.1084	0.828173	0.166053
Q14254	FLOT2	Flotillin-2	27.449	27.1873	27.1167	26.7154	27.5336	28.4639	0.568152	0.319943
Q14257	RCN2	Reticulocalbin-2	26.3673	27.5304	26.9571	27.0694	28.572	28.6634	0.135465	1.14996
Q14258	TRIM25	E3 ubiquitin/ISG15 ligase TRIM25	26.2059	26.5359	26.0232	23.4752	26.2693	26.3827	0.412672	-0.879293
Q14315	FLNC	Filamin-C	25.7697	25.4619	24.3417	25.516	29.7893	23.7242	0.567328	1.15206
Q14444	CAPRIN1	Caprin-1	26.1918	25.9925	25.5936	25.8551	28.7971	25.4329	0.512997	0.76908
Q14520	HABP2	Hyaluronan-binding protein 2	26.8764	27.4447	27.922	29.2525	25.7209	28.895	0.665401	0.541747
Q14624	ITIH4	Inter-alpha-trypsin inhibitor heavy chain H4	32.0742	32.2063	32.7316	33.6465	30.6624	32.1041	0.832467	-0.19971
Q14697	GANAB	Neutral alpha-glucosidase AB	31.6528	32.0085	31.7562	31.3921	32.4655	31.8978	0.7482	0.11265
Q14738	PPP2R5D	Serine/threonine-protein phosphatase 2A 56 kDa regulatory subunit delta isoform	24.9527	24.8572	24.8128	25.5948	26.2013	24.6096	0.270911	0.594287
Q14764	MVP	Major vault protein	30.5305	30.577	29.5948	28.1631	29.2311	32.2701	0.798966	-0.345967
Q14974	KPNB1	Importin subunit beta-1	29.5903	29.6314	29.1189	29.1326	30.7231	29.3182	0.626857	0.27778
Q15008	PSMD6	26S proteasome non-ATPase regulatory subunit 6	26.3808	27.143	27.2627	26.9066	28.3059	27.1177	0.374849	0.514583
Q15020	SART3	Squamous cell carcinoma antigen recognized by T-cells 3	23.2998	26.493	27.3097	27.4632	27.707	27.3721	0.213691	1.81327
Q15046	KARS	Lysine--tRNA ligase	27.1379	27.3892	27.2342	27.2041	29.7656	27.8921	0.250087	1.03348
Q15056	EIF4H	Eukaryotic translation initiation factor 4H	27.0245	26.8477	27.4966	26.1174	29.1849	26.466	0.899385	0.133147
Q15075	EEA1	Early endosome antigen 1	24.3049	24.4789	24.1923	23.1343	24.4013	25.7878	0.887845	0.115803
Q15084	PDIA6	Protein disulfide-isomerase A6	30.1126	30.7173	30.4337	30.3921	32.0043	30.4426	0.399344	0.525163
Q15102	PAFAH1B3	Platelet-activating factor acetylhydrolase IB subunit gamma	27.3188	27.3665	27.1134	29.6146	27.1945	27.6638	0.297589	0.891377
Q15113	PCOLCE	Procollagen C-endopeptidase enhancer 1	29.7715	30.3091	30.1992	30.7574	25.3728	30.1321	0.476871	-1.33915
Q15121	PEA15	Astrocytic phosphoprotein PEA-15	28.0161	27.7015	27.098	27.2695	26.6615	28.5522	0.866637	-0.11079
Q15149	PLEC	Plectin	32.4498	32.6696	31.7589	31.5675	31.7405	33.0624	0.772014	-0.1693
Q15185	PTGES3	Prostaglandin E synthase 3	30.1034	30.2233	30.7592	29.4843	30.7625	30.7524	0.953886	-0.02891
Q15257	PPP2R4	Serine/threonine-protein phosphatase 2A activator	25.6858	26.2447	26.1448	23.6664	26.0754	26.1247	0.424869	-0.736237
Q15274	QPRT	Nicotinate-nucleotide pyrophosphorylase [carboxylating]	27.0166	27.3371	27.5216	23.8893	27.0102	26.9254	0.262835	-1.35018
Q15293	RCN1	Reticulocalbin-1	29.9588	30.0255	30.2023	28.65	29.911	29.5801	0.150775	-0.681837
Q15363	TMED2	Transmembrane emp24 domain-containing protein 2	27.5251	27.4806	27.2981	26.4567	27.0472	27.6937	0.368222	-0.368747
Q15366	PCBP2	Poly(rC)-binding protein 2	28.8098	29.011	29.2241	28.7708	31.0854	29.5456	0.318829	0.785663
Q15369	TCEB1	Elongin-C	27.2685	27.4236	26.9468	27.4041	28.4897	27.5926	0.165123	0.615847
Q15370	TCEB2	Elongin-B	26.8039	27.3318	22.8401	27.6607	28.947	27.5975	0.179752	2.4098
Q15404	RSU1	Ras suppressor protein 1	28.0051	27.7513	26.3527	24.5062	27.7815	26.2818	0.334837	-1.17989
Q15417	CNN3	Calponin-3	28.4932	28.3551	28.4758	26.4425	29.5711	28.0127	0.657283	-0.432657
Q15435	PPP1R7	Protein phosphatase 1 regulatory subunit 7	27.419	27.516	27.0238	27.0652	27.5534	27.8039	0.589712	0.154557
Q15436	SEC23A	Protein transport protein Sec23A	27.556	28.6278	28.5243	28.4164	29.6699	28.7008	0.246042	0.693013
Q15459	SF3A1	Splicing factor 3A subunit 1	24.1859	27.118	27.2751	28.2141	29.2987	27.8724	0.106479	2.26873
Q15582	TGFBI	Transforming growth factor-beta-induced protein ig-h3	32.8771	33.1888	33.3942	33.0212	29.7952	33.6257	0.44847	-1.006
Q15631	TSN	Translin	28.6113	28.8129	28.6367	29.9721	29.8835	28.5755	0.158138	0.790073
Q15691	MAPRE1	Microtubule-associated protein RP/EB family member 1	27.3754	27.1084	26.6699	26.3625	29.8415	27.3361	0.493382	0.79543
Q15746	MYLK	Myosin light chain kinase, smooth muscle	30.4846	30.3598	25.6759	24.5458	26.459	26.7824	0.16765	-2.91104
Q15785	TOMM34	Mitochondrial import receptor subunit TOM34	23.7444	24.6801	24.8641	24.874	26.448	24.6173	0.257133	0.88358
Q15843	NEDD8	NEDD8	26.4731	26.8316	26.7144	26.2943	27.9186	26.2587	0.800113	0.150853
Q15907	RAB11B	Ras-related protein Rab-11B	29.1424	29.1848	28.5835	28.8137	30.0042	29.6783	0.261504	0.52853
Q15942	ZYX	Zyxin	28.2349	27.7435	27.913	23.408	29.0609	27.1535	0.441313	-1.42301
Q16270	IGFBP7	Insulin-like growth factor-binding protein 7	27.5818	27.9386	23.1232	24.444	27.199	25.9834	0.855163	-0.339087
Q16363	LAMA4	Laminin subunit alpha-4	28.0282	28.9011	25.9482	26.8357	27.4485	26.4389	0.480334	-0.71814
Q16401	PSMD5	26S proteasome non-ATPase regulatory subunit 5	27.2041	27.633	27.581	26.2629	27.6898	26.9422	0.306664	-0.507737
Q16531	DDB1	DNA damage-binding protein 1	27.8924	28.1904	27.5273	28.3744	29.2432	28.2816	0.102273	0.76306
Q16539	MAPK14	Mitogen-activated protein kinase 14	23.7043	23.52	23.7445	23.6035	24.2364	25.279	0.219925	0.716727
Q16543	CDC37	Hsp90 co-chaperone Cdc37	24.7526	25.631	24.7353	24.6108	29.1946	25.5293	0.381715	1.40527
Q16555	DPYSL2	Dihydropyrimidinase-related protein 2	32.4894	32.3398	31.9575	31.824	31.9208	30.3107	0.170048	-0.910403
Q16610	ECM1	Extracellular matrix protein 1	27.0583	26.5546	27.0255	29.6759	24.7489	27.375	0.800363	0.387113
Q16629	SRSF7	Serine/arginine-rich splicing factor 7	25.0187	26.6551	27.0447	27.6056	28.7541	27.1156	0.114522	1.58564
Q16630	CPSF6	Cleavage and polyadenylation specificity factor subunit 6	24.0062	25.8905	25.8164	26.0717	27.9128	26.0385	0.175414	1.43662
Q16643	DBN1	Drebrin	27.2967	27.5866	27.9635	28.1503	30.5317	27.5524	0.291541	1.12922
Q16658	FSCN1	Fascin	31.2046	31.4509	32.2209	31.7441	31.9909	30.5017	0.719484	-0.21326
Q16666	IFI16	Gamma-interferon-inducible protein 16	27.1671	27.4947	27.7329	23.3456	29.6458	29.4372	0.995927	0.0112567
Q16698	DECR1	2,4-dienoyl-CoA reductase, mitochondrial	26.7859	28.4196	28.6277	28.9956	27.7912	28.678	0.471548	0.543883
Q16762	TST	Thiosulfate sulfurtransferase	25.7181	25.8101	26.0244	25.5018	26.1072	28.2237	0.411662	0.760073
Q16775	HAGH	Hydroxyacylglutathione hydrolase, mitochondrial	25.7932	25.3402	24.8762	24.5984	25.1372	26.1658	0.949152	-0.0360033
Q16778	HIST2H2BE	Histone H2B type 2-E	30.6273	30.5446	31.4324	30.7437	31.4138	30.424	0.986033	-0.00757
Q16836	HADH	Hydroxyacyl-coenzyme A dehydrogenase, mitochondrial	27.7002	27.4736	27.4078	27.4147	28.3762	28.3645	0.187775	0.524613
Q16851	UGP2	UTP--glucose-1-phosphate uridylyltransferase	28.7011	28.6896	28.3186	27.3346	28.1961	28.6675	0.286539	-0.503703
Q16881	TXNRD1	Thioredoxin reductase 1, cytoplasmic	28.0085	28.1979	28.1887	27.5578	28.5365	28.5241	0.832615	0.0744333
Q16891	IMMT	MICOS complex subunit MIC60	28.5564	28.7774	28.8939	29.469	29.3146	28.4659	0.356678	0.34057
Q2TAA2	IAH1	Isoamyl acetate-hydrolyzing esterase 1 homolog	25.7687	27.187	27.4215	23.8635	25.6914	25.8106	0.10961	-1.67055
Q3ZCM7	TUBB8	Tubulin beta-8 chain	30.4	31.0921	30.3655	30.5474	31.9691	31.1422	0.275174	0.60037
Q52LJ0	FAM98B	Protein FAM98B	23.3581	26.9066	27.1948	27.8744	27.798	28.0413	0.166874	2.08475
Q53EL6	PDCD4	Programmed cell death protein 4	27.3853	28.027	27.9383	28.4364	28.7715	27.1295	0.575132	0.3289
Q53GG5	PDLIM3	PDZ and LIM domain protein 3	26.6143	25.7608	22.6281	23.4588	26.1587	25.008	0.934625	-0.12592
Q53GQ0	HSD17B12	Very-long-chain 3-oxoacyl-CoA reductase	27.8313	28.2299	27.9614	28.0282	28.562	28.7202	0.148194	0.42926
Q58FF6	HSP90AB4P	Putative heat shock protein HSP 90-beta 4	27.3018	23.47	27.7535	27.1623	28.5509	27.1137	0.375195	1.43388
Q58FF8	HSP90AB2P	Putative heat shock protein HSP 90-beta 2	23.5272	27.4451	27.7919	28.4441	29.3999	29.0634	0.123703	2.71442
Q59GN2	RPL39P5	Putative 60S ribosomal protein L39-like 5	24.934	26.1949	26.7353	23.2752	28.5967	26.3582	0.944026	0.12197
Q5JPE7	NOMO2	Nodal modulator 2	25.4597	25.8094	24.4482	24.4129	27.6853	25.8174	0.516874	0.73275
Q5JTV8	TOR1AIP1	Torsin-1A-interacting protein 1	26.4806	26.4919	23.0586	25.1855	26.7777	26.5545	0.542373	0.828877
Q5SSJ5	HP1BP3	Heterochromatin protein 1-binding protein 3	29.1041	29.4316	30.3602	28.8426	29.3293	29.3668	0.33421	-0.4524
Q6IBS0	TWF2	Twinfilin-2	26.922	27.3253	26.9492	26.2502	27.827	27.8657	0.673216	0.24886
Q6NUK1	SLC25A24	Calcium-binding mitochondrial carrier protein SCaMC-1	22.9043	25.6147	26.1701	26.9345	25.2786	27.9095	0.226331	1.81118
Q6PCB0	VWA1	von Willebrand factor A domain-containing protein 1	28.042	27.206	25.4337	26.7112	27.3535	27.2532	0.802704	0.212073
Q6UXN9	WDR82	WD repeat-containing protein 82	24.3562	24.3793	24.5749	24.3804	26.505	24.5806	0.3508	0.7185
Q71DI3	HIST2H3A	Histone H3.2	33.6679	33.6463	34.2532	33.7981	33.8973	33.5816	0.681996	-0.09683
Q71U36	TUBA1A	Tubulin alpha-1A chain	29.5593	30.795	30.5653	31.5816	30.2834	29.1614	0.966426	0.03563
Q71UI9	H2AFV	Histone H2A.V	27.9848	28.4961	29.7469	30.1127	29.5752	28.8316	0.299733	0.76392
Q7KZF4	SND1	Staphylococcal nuclease domain-containing protein 1	29.0447	29.5837	29.3585	29.6552	30.6486	29.4403	0.220354	0.585733
Q7L2H7	EIF3M	Eukaryotic translation initiation factor 3 subunit M	26.6376	26.7798	26.2397	27.2066	28.3705	26.7995	0.142657	0.906513
Q7L576	CYFIP1	Cytoplasmic FMR1-interacting protein 1	27.4994	27.6592	27.558	27.2807	28.4923	27.3743	0.732824	0.143517
Q7L5N1	COPS6	COP9 signalosome complex subunit 6	25.9245	25.3911	25.4734	25.7219	26.4599	25.4733	0.442985	0.288717
Q7Z6Z7	HUWE1	E3 ubiquitin-protein ligase HUWE1	25.2524	26.9533	23.2776	26.7566	27.4586	26.2535	0.211395	1.66181
Q7Z7K6	CENPV	Centromere protein V	23.6122	26.1459	25.604	24.8043	27.1625	25.6557	0.506481	0.753473
Q86UP2	KTN1	Kinectin	30.6325	30.9926	30.9593	30.4833	31.2	31.1744	0.745022	0.0910867
Q86V81	ALYREF	THO complex subunit 4	27.4432	27.5725	28.1856	27.8625	29.67	28.3397	0.20409	0.890357
Q86VB7	CD163	Scavenger receptor cysteine-rich type 1 protein M130	24.8939	26.1467	24.7139	25.2393	28.0129	28.3189	0.146541	1.93888
Q86VP6	CAND1	Cullin-associated NEDD8-dissociated protein 1	29.6249	29.87	29.9516	29.6361	30.2711	30.2365	0.366292	0.232387
Q8IWE2	FAM114A1	Protein NOXP20	26.2581	25.8847	26.005	23.6307	26.0446	25.0381	0.181498	-1.14481
Q8N163	CCAR2	Cell cycle and apoptosis regulator protein 2	26.1778	26.0833	28.1465	27.2397	28.8655	26.8576	0.403079	0.851747
Q8N1G4	LRRC47	Leucine-rich repeat-containing protein 47	25.967	26.7069	26.6274	25.8394	28.7043	27.1321	0.409899	0.79152
Q8N2F6	ARMC10	Armadillo repeat-containing protein 10	23.8815	24.1958	23.8013	24.5905	25.3533	24.1407	0.120585	0.735297
Q8N5K1	CISD2	CDGSH iron-sulfur domain-containing protein 2	25.6884	26.0334	23.8315	24.0844	27.7448	26.6767	0.486096	0.98421
Q8N8S7	ENAH	Protein enabled homolog	25.3928	26.9874	24.8306	25.9994	27.6613	25.5573	0.502842	0.669033
Q8NBQ5	HSD17B11	Estradiol 17-beta-dehydrogenase 11	25.6264	25.5374	25.0044	25.2061	26.9003	26.9879	0.185931	0.975443
Q8NC51	SERBP1	Plasminogen activator inhibitor 1 RNA-binding protein	27.9823	28.2723	28.4896	28.492	31.0349	28.7828	0.219391	1.18849
Q8NC56	LEMD2	LEM domain-containing protein 2	25.766	25.9353	25.6827	23.9452	25.7818	27.3241	0.915249	-0.110977
Q8NCW5	APOA1BP	NAD(P)H-hydrate epimerase	27.2819	27.2905	26.4863	26.9714	26.8362	28.2679	0.55629	0.338913
Q8NE71	ABCF1	ATP-binding cassette sub-family F member 1	23.9424	24.0771	24.5747	23.8568	28.8145	25.7313	0.254908	1.93615
Q8NFW8	CMAS	N-acylneuraminate cytidylyltransferase	26.6405	26.8757	28.4745	27.0915	29.4401	26.6289	0.727619	0.389977
Q8NG11	TSPAN14	Tetraspanin-14	30.5079	30.1707	30.8465	30.5272	28.6359	29.8431	0.2254	-0.839617
Q8NHH9	ATL2	Atlastin-2	27.471	27.3272	27.0906	24.378	26.9833	25.8617	0.111005	-1.55531
Q8NI22	MCFD2	Multiple coagulation factor deficiency protein 2	27.2211	27.4454	27.6082	23.4338	27.0153	26.858	0.23119	-1.65586
Q8TC12	RDH11	Retinol dehydrogenase 11	24.8324	24.5589	23.974	24.7294	25.775	24.5742	0.277003	0.571087
Q8TCJ2	STT3B	Dolichyl-diphosphooligosaccharide--protein glycosyltransferase subunit STT3B	27.7706	28.03	28.1464	26.9606	27.5594	27.9246	0.172732	-0.500837
Q8WUM4	PDCD6IP	Programmed cell death 6-interacting protein	29.0549	28.7502	28.8877	29.2326	28.5595	29.5947	0.504529	0.23132
Q8WZA0	LZIC	Protein LZIC	25.8406	26.3024	22.9868	24.9811	26.0581	25.2299	0.744343	0.37981
Q92499	DDX1	ATP-dependent RNA helicase DDX1	28.5433	29.0622	29.2934	28.8448	29.6059	29.1518	0.495458	0.23458
Q92522	H1FX	Histone H1x	28.4278	28.2749	29.0913	29.0149	29.7608	27.4231	0.862995	0.13494
Q92597	NDRG1	Protein NDRG1	29.3779	29.1308	28.6515	28.7661	27.7019	29.536	0.537946	-0.385437
Q92626	PXDN	Peroxidasin homolog	25.1914	27.2057	25.3988	27.4917	27.7445	26.3879	0.16991	1.27601
Q92734	TFG	Protein TFG	27.6451	27.3791	27.6632	27.939	27.6091	28.2066	0.143236	0.355757
Q92743	HTRA1	Serine protease HTRA1	27.087	26.5948	24.024	27.9643	26.1189	28.0804	0.263295	1.48596
Q92747	ARPC1A	Actin-related protein 2/3 complex subunit 1A	27.4665	27.8306	27.6263	27.4097	28.6242	27.7144	0.508996	0.27502
Q92896	GLG1	Golgi apparatus protein 1	27.47	28.1171	27.6561	26.332	27.9205	26.495	0.19825	-0.83188
Q92900	UPF1	Regulator of nonsense transcripts 1	24.5847	26.1112	25.4295	23.6933	28.7812	25.614	0.694199	0.654313
Q92905	COPS5	COP9 signalosome complex subunit 5	25.4218	26.078	23.2709	25.8272	27.3472	26.0563	0.20045	1.48667
Q92945	KHSRP	Far upstream element-binding protein 2	28.0526	28.5758	29.0746	28.8739	30.4403	29.1588	0.177501	0.92333
Q92973	TNPO1	Transportin-1	26.9976	27.2851	27.3389	27.4876	28.4814	27.1693	0.284131	0.50559
Q93052	LPP	Lipoma-preferred partner	28.3846	28.8507	27.1149	25.581	26.0984	28.0775	0.171665	-1.53112
Q969H8	MYDGF	Myeloid-derived growth factor	26.9776	27.3332	26.9784	26.2535	26.9695	26.8803	0.195327	-0.395303
Q969X5	ERGIC1	Endoplasmic reticulum-Golgi intermediate compartment protein 1	26.627	26.4638	23.1344	26.7725	24.8539	27.6856	0.506311	1.02894
Q96A26	FAM162A	Protein FAM162A	25.4918	24.991	24.8629	26.4299	24.6123	25.7935	0.42974	0.496697
Q96AB3	ISOC2	Isochorismatase domain-containing protein 2	23.1903	25.3087	25.6676	24.5907	25.2781	25.6758	0.611678	0.45933
Q96AC1	FERMT2	Fermitin family homolog 2	28.5633	28.6594	26.8107	26.6426	27.2058	27.0864	0.173671	-1.03285
Q96AG4	LRRC59	Leucine-rich repeat-containing protein 59	27.2542	27.5338	28.1721	27.1948	29.4964	28.1416	0.435437	0.624247
Q96AT9	RPE	Ribulose-phosphate 3-epimerase	26.0026	26.1191	24.2731	25.8728	25.6328	25.8365	0.627356	0.315787
Q96AY3	FKBP10	Peptidyl-prolyl cis-trans isomerase FKBP10	24.3355	27.3119	26.9438	27.3347	28.3389	27.4862	0.197925	1.52289
Q96CN7	ISOC1	Isochorismatase domain-containing protein 1	26.5741	26.8514	25.7588	27.2679	25.9323	27.3615	0.462898	0.45915
Q96CW1	AP2M1	AP-2 complex subunit mu	28.1232	28.2341	27.9769	27.2285	28.0443	28.1151	0.343758	-0.315477
Q96D15	RCN3	Reticulocalbin-3	26.5174	27.9208	27.5605	25.2734	26.9024	26.542	0.167231	-1.0936
Q96DH6	MSI2	RNA-binding protein Musashi homolog 2	26.2957	26.7723	27.1102	26.74	26.5976	26.6037	0.759441	-0.0789533
Q96G03	PGM2	Phosphoglucomutase-2	26.816	27.0748	24.6036	25.7603	27.7219	28.8078	0.346727	1.26519
Q96HY6	DDRGK1	DDRGK domain-containing protein 1	24.5141	25.7102	24.4142	23.8657	25.6724	25.6076	0.82674	0.16904
Q96I99	SUCLG2	Succinate--CoA ligase [GDP-forming] subunit beta, mitochondrial	27.2793	26.6622	26.6214	28.1075	27.0173	28.3889	0.104131	0.983577
Q96IY4	CPB2	Carboxypeptidase B2	27.3694	27.8352	27.7002	30.522	25.7188	30.2923	0.484152	1.20942
Q96JB5	CDK5RAP3	CDK5 regulatory subunit-associated protein 3	23.3827	23.9471	23.5412	23.9551	24.0049	24.8185	0.123279	0.63585
Q96K17	BTF3L4	Transcription factor BTF3 homolog 4	26.1776	26.4241	26.281	25.9371	28.4617	26.444	0.446295	0.653387
Q96KP4	CNDP2	Cytosolic non-specific dipeptidase	29.5906	30.2102	29.5679	29.44	29.8329	30.9429	0.60018	0.28234
Q96M27	PRRC1	Protein PRRC1	24.7618	24.8407	24.6799	24.5854	25.278	24.4611	0.959285	0.0140333
Q96PD5	PGLYRP2	N-acetylmuramoyl-L-alanine amidase	29.4531	29.3966	30.2462	30.5344	27.2567	30.9543	0.927189	-0.116783
Q96TA1	FAM129B	Protein Niban 2	26.7335	27.0437	26.4409	24.8384	26.2224	26.4907	0.175552	-0.88888
Q99460	PSMD1	26S proteasome non-ATPase regulatory subunit 1	27.7758	28.3627	27.9287	28.0324	30.1187	28.4656	0.267042	0.8498
Q99497	PARK7	Protein/nucleic acid deglycase DJ-1	30.989	31.1422	30.9979	29.6072	31.6276	30.4727	0.465027	-0.473853
Q99584	S100A13	Protein S100-A13	28.085	28.6319	27.7214	26.6863	27.1352	28.5281	0.320462	-0.696197
Q99598	TSNAX	Translin-associated protein X	25.1966	24.9586	25.1511	27.1028	27.762	25.0646	0.13168	1.54101
Q99613	EIF3C	Eukaryotic translation initiation factor 3 subunit C	26.3677	27.2332	26.9855	26.9734	28.8778	27.474	0.218116	0.912953
Q99627	COPS8	COP9 signalosome complex subunit 8	26.6959	26.7371	22.9661	26.7772	27.7374	26.4044	0.314751	1.50661
Q99733	NAP1L4	Nucleosome assembly protein 1-like 4	26.5799	27.271	26.5657	27.7562	28.8664	26.505	0.278169	0.90368
Q99829	CPNE1	Copine-1	27.0659	26.191	26.8071	27.1745	26.8597	26.5605	0.603559	0.176897
Q99873	PRMT1	Protein arginine N-methyltransferase 1	27.4317	27.9822	28.0914	27.5427	28.0589	27.85	0.947108	-0.0178833
Q99878	HIST1H2AJ	Histone H2A type 1-J	33.7536	33.5332	34.1979	34.1112	34.3528	33.638	0.51289	0.205737
Q99879	HIST1H2BM	Histone H2B type 1-M	34.4912	34.2416	34.9845	34.5399	35.1968	34.5937	0.537291	0.204397
Q99961	SH3GL1	Endophilin-A2	22.1562	26.0827	25.5459	23.7573	25.5301	25.7235	0.781747	0.408663
Q99969	RARRES2	Retinoic acid receptor responder protein 2	26.5601	25.7639	25.8793	25.9214	24.9121	24.8422	0.120421	-0.84256
Q9BPX5	ARPC5L	Actin-related protein 2/3 complex subunit 5-like protein	24.8541	25.8015	25.7335	24.2954	26.4456	25.8493	0.929225	0.0671067
Q9BR76	CORO1B	Coronin-1B	26.8018	27.3919	27.2942	26.2825	27.8958	28.8658	0.540048	0.518723
Q9BRA2	TXNDC17	Thioredoxin domain-containing protein 17	25.8576	26.5364	26.1296	23.9104	28.6613	27.7139	0.708996	0.587317
Q9BRF8	CPPED1	Serine/threonine-protein phosphatase CPPED1	25.492	26.1981	25.8807	24.5678	26.0333	26.7659	0.924962	-0.0679433
Q9BRX8	FAM213A	Peroxiredoxin-like 2A	25.7229	25.8873	26.2753	26.7367	28.483	26.0045	0.213574	1.11291
Q9BS26	ERP44	Endoplasmic reticulum resident protein 44	27.51	27.5508	26.7928	26.6281	27.617	28.0137	0.792329	0.13507
Q9BSD7	NTPCR	Cancer-related nucleoside-triphosphatase	24.0957	24.4949	25.22	25.6978	24.6371	25.2168	0.266482	0.58036
Q9BT78	COPS4	COP9 signalosome complex subunit 4	26.9193	26.7503	24.0113	26.6629	28.0224	26.3191	0.361556	1.10781
Q9BUF5	TUBB6	Tubulin beta-6 chain	28.1376	28.9423	27.7804	24.8124	29.851	28.8461	0.789496	-0.450243
Q9BUJ2	HNRNPUL1	Heterogeneous nuclear ribonucleoprotein U-like protein 1	26.7222	27.0945	27.6307	28.3195	27.5795	27.4442	0.170626	0.631967
Q9BVA1	TUBB2B	Tubulin beta-2B chain	33.2566	33.454	33.1107	33.9303	34.6743	33.3574	0.144341	0.713587
Q9BVK6	TMED9	Transmembrane emp24 domain-containing protein 9	27.5915	28.0768	28.2288	27.6847	28.4101	28.3627	0.571001	0.186793
Q9BWD1	ACAT2	Acetyl-CoA acetyltransferase, cytosolic	27.0465	27.6359	27.6574	26.4096	29.1991	27.3862	0.807989	0.21842
Q9BWP8	COLEC11	Collectin-11	27.821	28.1881	25.3601	26.0304	24.6652	27.5588	0.442458	-1.03829
Q9BWS9	CHID1	Chitinase domain-containing protein 1	26.7203	27.4521	27.7034	27.1051	26.8591	26.6096	0.256073	-0.433957
Q9BY32	ITPA	Inosine triphosphate pyrophosphatase	26.366	26.9258	25.495	25.017	27.4584	25.4104	0.74555	-0.300377
Q9BY44	EIF2A	Eukaryotic translation initiation factor 2A	25.984	26.2411	24.3617	23.4532	27.4717	26.5363	0.839517	0.291463
Q9BZE4	GTPBP4	Nucleolar GTP-binding protein 1	25.0047	25.3349	23.0595	25.9719	29.6975	25.2708	0.179348	2.51375
Q9BZZ5	API5	Apoptosis inhibitor 5	25.4899	26.2979	26.8601	26.7512	28.9907	26.6506	0.220777	1.24825
Q9GZM7	TINAGL1	Tubulointerstitial nephritis antigen-like	27.1029	25.7491	25.9994	23.8407	24.8784	25.8459	0.115559	-1.42875
Q9H0E2	TOLLIP	Toll-interacting protein	24.7683	24.2914	23.7895	23.4444	23.9766	25.118	0.864564	-0.103423
Q9H0R4	HDHD2	Haloacid dehalogenase-like hydrolase domain-containing protein 2	25.2998	25.2351	24.5621	24.4672	25.8214	24.8689	0.967448	0.0202167
Q9H0U4	RAB1B	Ras-related protein Rab-1B	29.7402	29.7922	29.5436	29.8726	30.0157	30.808	0.146784	0.540097
Q9H0W9	C11orf54	Ester hydrolase C11orf54	25.9267	27.5101	25.7615	25.7504	25.8038	28.0706	0.887846	0.142163
Q9H223	EHD4	EH domain-containing protein 4	26.4922	26.4422	25.5633	25.4888	26.7565	26.2795	0.985806	0.00903
Q9H299	SH3BGRL3	SH3 domain-binding glutamic acid-rich-like protein 3	28.2123	27.6686	27.4738	24.0146	29.7764	27.92	0.765003	-0.54789
Q9H3H3	C11orf68	UPF0696 protein C11orf68	24.5068	24.9804	24.4457	24.9518	24.6181	24.3558	0.992476	-0.00242
Q9H3N1	TMX1	Thioredoxin-related transmembrane protein 1	27.7844	28.1001	27.8122	27.561	27.8343	28.379	0.925747	0.0258667
Q9H488	POFUT1	GDP-fucose protein O-fucosyltransferase 1	24.9506	25.4165	23.3684	25.1345	24.8247	24.801	0.61602	0.341523
Q9H4G4	GLIPR2	Golgi-associated plant pathogenesis-related protein 1	26.5919	25.7867	22.3936	25.3681	27.3979	25.5681	0.455808	1.18731
Q9H4M9	EHD1	EH domain-containing protein 1	28.4542	28.1951	26.8198	26.6847	27.9743	28.2001	0.783781	-0.203303
Q9H8H3	METTL7A	Methyltransferase-like protein 7A	26.5813	26.7662	25.9714	24.3186	28.0545	25.4767	0.687066	-0.48973
Q9HB07	C12orf10	UPF0160 protein MYG1, mitochondrial	24.7968	24.703	25.0805	25.1034	27.958	25.5309	0.209882	1.33736
Q9HBL0	TNS1	Tensin-1	29.1239	26.5636	23.5394	25.3505	24.8352	24.1386	0.378478	-1.63418
Q9HC38	GLOD4	Glyoxalase domain-containing protein 4	27.7665	27.6959	27.049	27.1464	27.8916	28.7208	0.459678	0.415823
Q9HCB6	SPON1	Spondin-1	29.5778	29.8062	27.7718	29.0101	24.412	28.2412	0.305867	-1.83085
Q9HD20	ATP13A1	Manganese-transporting ATPase 13A1	24.213	24.58	24.9122	26.1974	28.577	25.1288	0.117639	2.06597
Q9HD45	TM9SF3	Transmembrane 9 superfamily member 3	25.4003	25.654	26.0532	25.5839	25.7433	25.5878	0.761066	-0.0641833
Q9NP72	RAB18	Ras-related protein Rab-18	25.8243	25.9435	25.6048	23.54	28.2102	26.182	0.897204	0.186543
Q9NP97	DYNLRB1	Dynein light chain roadblock-type 1	27.1492	27.0872	26.4093	26.4018	28.7011	26.2361	0.794468	0.231117
Q9NPH2	ISYNA1	Inositol-3-phosphate synthase 1	28.6936	28.6433	27.2541	28.8884	27.8727	26.9218	0.702752	-0.30271
Q9NPQ8	RIC8A	Synembryn-A	24.487	24.9838	24.7057	24.0653	25.1935	24.2751	0.598545	-0.21418
Q9NQC3	RTN4	Reticulon-4	29.8563	30.1343	28.9101	28.8266	30.7152	29.1514	0.925058	-0.06917
Q9NQG5	RPRD1B	Regulation of nuclear pre-mRNA domain-containing protein 1B	26.0502	26.5092	27.2385	28.0207	28.1519	26.9283	0.10154	1.10099
Q9NR31	SAR1A	GTP-binding protein SAR1a	28.8724	28.5231	28.0828	28.5018	30.1871	28.0576	0.571992	0.422703
Q9NR45	NANS	Sialic acid synthase	27.1981	27.7796	26.9454	27.1573	28.0648	27.761	0.386001	0.353383
Q9NRX4	PHPT1	14 kDa phosphohistidine phosphatase	27.0616	27.8966	24.0428	26.6424	26.4225	26.3127	0.920034	0.12553
Q9NTJ5	SACM1L	Phosphatidylinositide phosphatase SAC1	23.2276	25.2841	24.945	25.145	26.2348	25.0191	0.258089	0.980743
Q9NUJ1	ABHD10	Mycophenolic acid acyl-glucuronide esterase, mitochondrial	24.3384	24.117	24.1559	25.4407	24.3402	26.8437	0.139857	1.33779
Q9NUQ9	FAM49B	Protein FAM49B	26.1153	26.1447	24.7802	24.1197	26.4522	28.7911	0.614959	0.77425
Q9NUU7	DDX19A	ATP-dependent RNA helicase DDX19A	25.2855	26.0056	24.0416	24.8697	28.1224	25.5324	0.405845	1.06396
Q9NVA2	SEPTIN11	Septin-11	29.3835	29.2671	28.1239	27.6793	28.8669	28.0068	0.239035	-0.740487
Q9NVD7	PARVA	Alpha-parvin	27.7635	27.3207	23.2006	24.4018	27.1283	25.8322	0.861438	-0.307493
Q9NVJ2	ARL8B	ADP-ribosylation factor-like protein 8B	28.817	27.8497	27.5521	28.3821	28.4197	28.7259	0.333514	0.436323
Q9NWV4	C1orf123	CXXC motif containing zinc binding protein	27.653	27.9722	27.5004	24.6703	27.875	26.8176	0.258499	-1.25419
Q9NX40	OCIAD1	OCIA domain-containing protein 1	23.9813	24.4184	23.7671	24.2554	24.3194	26.2476	0.263626	0.885183
Q9NXG2	THUMPD1	THUMP domain-containing protein 1	25.4989	25.8749	26.1566	25.6244	25.9931	25.1299	0.453032	-0.261017
Q9NYF8	BCLAF1	Bcl-2-associated transcription factor 1	23.0619	26.2897	26.368	27.5859	28.1413	26.9517	0.112079	2.31978
Q9NYL9	TMOD3	Tropomodulin-3	25.6249	26.1289	25.9948	25.1505	25.9267	26.4964	0.895799	-0.0583267
Q9NYU2	UGGT1	UDP-glucose:glycoprotein glucosyltransferase 1	27.091	27.9305	26.5825	28.0085	30.0132	28.2051	0.10889	1.54095
Q9NZ01	TECR	Very-long-chain enoyl-CoA reductase	26.3531	24.9591	25.9943	26.5895	27.0405	26.4486	0.111795	0.924003
Q9NZ08	ERAP1	Endoplasmic reticulum aminopeptidase 1	25.7335	26.2312	25.6057	25.4679	25.6762	25.9225	0.508615	-0.167953
Q9NZL9	MAT2B	Methionine adenosyltransferase 2 subunit beta	23.6626	25.6915	25.8709	25.7151	27.6274	26.0003	0.212121	1.37259
Q9NZU5	LMCD1	LIM and cysteine-rich domains protein 1	26.5105	26.9767	24.7746	23.2186	25.5672	25.9921	0.347544	-1.16135
Q9P035	HACD3	Very-long-chain (3R)-3-hydroxyacyl-CoA dehydratase 3	27.5792	27.8878	28.1366	27.2111	28.8853	27.8179	0.850483	0.103577
Q9P0L0	VAPA	Vesicle-associated membrane protein-associated protein A	28.4137	28.0594	27.466	27.6004	28.9659	28.6787	0.432355	0.435347
Q9P0M6	H2AFY2	Core histone macro-H2A.2	27.2808	28.5023	28.9895	29.9573	29.1253	28.5092	0.227024	0.939727
Q9P2E9	RRBP1	Ribosome-binding protein 1	28.5443	29.5517	29.6971	28.586	29.1511	29.6878	0.81164	-0.122753
Q9P2R7	SUCLA2	Succinate--CoA ligase [ADP-forming] subunit beta, mitochondrial	26.1082	26.1123	26.5499	28.1548	26.108	28.1415	0.156625	1.21131
Q9UBE0	SAE1	SUMO-activating enzyme subunit 1	25.9176	25.5042	25.5973	27.4488	27.0435	25.6327	0.140564	1.0353
Q9UBQ5	EIF3K	Eukaryotic translation initiation factor 3 subunit K	26.7719	26.2846	25.876	27.3246	28.0065	26.5623	0.11477	0.98694
Q9UBV8	PEF1	Peflin	23.8553	25.3051	24.8603	24.8382	26.0815	25.7292	0.196807	0.87605
Q9UFN0	NIPSNAP3A	Protein NipSnap homolog 3A	24.7346	24.9617	25.1946	23.7085	25.2197	26.0342	0.974243	0.0238467
Q9UH99	SUN2	SUN domain-containing protein 2	26.6182	26.9181	27.107	23.7943	26.2947	27.1697	0.331278	-1.12822
Q9UHD8	SEPTIN9	Septin-9	28.4383	28.6962	28.2126	27.7128	28.6794	28.6835	0.809642	-0.0905167
Q9UHQ9	CYB5R1	NADH-cytochrome b5 reductase 1	27.4225	26.7144	26.5211	25.9062	26.515	29.3867	0.746706	0.383343
Q9UHY1	NRBP1	Nuclear receptor-binding protein	24.1768	24.2817	24.2146	24.263	24.284	23.8531	0.560633	-0.0910067
Q9UHY7	ENOPH1	Enolase-phosphatase E1	26.8832	26.6349	26.5319	24.6848	26.4578	26.2791	0.201089	-0.87612
Q9UI12	ATP6V1H	V-type proton ATPase subunit H	25.3176	25.7161	25.0281	25.4576	26.2475	28.8325	0.22417	1.49195
Q9UIA9	XPO7	Exportin-7	24.743	25.0093	25.0666	25.3446	25.067	24.8475	0.448919	0.14673
Q9UIJ7	AK3	GTP:AMP phosphotransferase AK3, mitochondrial	25.9981	25.7743	25.8985	25.8745	25.1732	25.343	0.125586	-0.426737
Q9UJ70	NAGK	N-acetyl-D-glucosamine kinase	27.5424	27.6885	26.8283	26.6453	28.0877	28.165	0.64444	0.27959
Q9UJU6	DBNL	Drebrin-like protein	26.7218	26.4782	26.2062	23.5309	27.0519	26.773	0.581051	-0.683497
Q9UKG1	APPL1	DCC-interacting protein 13-alpha	25.5802	25.4079	23.452	25.0995	24.9531	25.6276	0.592963	0.413373
Q9UL25	RAB21	Ras-related protein Rab-21	24.2633	26.2758	26.5158	27.055	26.3248	27.8599	0.172374	1.39491
Q9UL46	PSME2	Proteasome activator complex subunit 2	28.3115	28.0314	26.8297	27.3531	28.5406	28.419	0.554968	0.380043
Q9ULC4	MCTS1	Malignant T-cell-amplified sequence 1	26.0244	25.8807	23.6172	25.4671	27.1804	26.3721	0.275354	1.16575
Q9ULV4	CORO1C	Coronin-1C	28.0186	28.6044	27.1939	24.1413	29.2708	27.7604	0.605788	-0.881413
Q9ULZ3	PYCARD	Apoptosis-associated speck-like protein containing a CARD	24.4526	24.8508	23.1905	24.9073	25.1608	25.7692	0.118388	1.1145
Q9UMX0	UBQLN1	Ubiquilin-1	25.3313	26.3108	23.9243	25.5367	28.9888	25.9793	0.269967	1.64613
Q9UN36	NDRG2	Protein NDRG2	28.6419	28.5505	28.3222	27.0706	28.7894	26.6634	0.204507	-0.997027
Q9UNF1	MAGED2	Melanoma-associated antigen D2	23.5311	25.2824	25.0485	24.2385	28.199	24.2714	0.541796	0.949
Q9UNH7	SNX6	Sorting nexin-6	25.998	25.8475	23.6974	25.871	26.0677	26.2351	0.307469	0.876983
Q9UNM6	PSMD13	26S proteasome non-ATPase regulatory subunit 13	27.3214	28.2142	27.5087	27.4997	28.6552	28.1101	0.398004	0.40691
Q9UNS2	COPS3	COP9 signalosome complex subunit 3	25.9181	26.0903	26.117	25.2587	27.7326	25.9872	0.719126	0.284363
Q9UNZ2	NSFL1C	NSFL1 cofactor p47	27.2086	27.4851	27.0611	27.0066	27.3952	27.3247	0.958901	-0.00945333
Q9UPN3	MACF1	Microtubule-actin cross-linking factor 1, isoforms 1/2/3/5	27.1026	26.6728	27.1757	25.5505	28.7024	27.0922	0.89376	0.13135
Q9UQ35	SRRM2	Serine/arginine repetitive matrix protein 2	23.7881	22.9001	24.4075	25.4488	28.9809	25.0294	0.103614	2.78778
Q9UQE7	SMC3	Structural maintenance of chromosomes protein 3	23.1558	26.344	26.4564	27.815	28.6465	26.9333	0.105516	2.47953
Q9Y224	C14orf166	RNA transcription, translation and transport factor protein	27.7824	28.4151	28.5363	28.2037	28.8031	28.0819	0.732659	0.11832
Q9Y281	CFL2	Cofilin-2	26.6228	25.9704	25.1897	23.9989	27.379	24.4887	0.603025	-0.63876
Q9Y2A7	NCKAP1	Nck-associated protein 1	25.2087	25.6184	25.665	25.6345	26.2386	25.9121	0.130325	0.43102
Q9Y2B0	CNPY2	Protein canopy homolog 2	27.0519	27.4277	27.3689	26.8873	29.0623	27.7894	0.381623	0.63017
Q9Y2V2	CARHSP1	Calcium-regulated heat-stable protein 1	27.6144	27.2474	25.9548	26.1858	27.9538	27.6129	0.694733	0.311973
Q9Y305	ACOT9	Acyl-coenzyme A thioesterase 9, mitochondrial	24.9444	25.2752	24.989	24.6152	25.4606	26.0683	0.512023	0.31188
Q9Y315	DERA	Deoxyribose-phosphate aldolase	24.1413	24.9486	24.609	24.2304	25.5232	25.492	0.348458	0.515583
Q9Y376	CAB39	Calcium-binding protein 39	28.0001	27.7398	27.896	27.032	27.9976	28.2844	0.794937	-0.10731
Q9Y3A5	SBDS	Ribosome maturation protein SBDS	26.3217	26.0031	25.6964	25.244	26.4106	25.6912	0.589852	-0.22516
Q9Y3A6	TMED5	Transmembrane emp24 domain-containing protein 5	23.897	26.0593	25.5522	24.9276	25.9157	26.1553	0.545671	0.496687
Q9Y3D6	FIS1	Mitochondrial fission 1 protein	25.311	25.5513	25.3319	25.6145	26.3449	25.1314	0.454351	0.298817
Q9Y3E1	HDGFRP3	Hepatoma-derived growth factor-related protein 3	26.5158	26.5341	27.5101	25.6064	26.0582	27.5458	0.539667	-0.44987
Q9Y3F4	STRAP	Serine-threonine kinase receptor-associated protein	26.3885	26.8184	25.9953	27.5932	31.7812	27.9479	0.117753	2.70669
Q9Y3I0	RTCB	RNA-splicing ligase RtcB homolog	28.986	29.3838	29.795	29.5405	29.8094	29.6954	0.299104	0.293503
Q9Y3U8	RPL36	60S ribosomal protein L36	26.5799	26.8823	27.7326	27.265	28.9606	27.8543	0.187153	0.961693
Q9Y3Z3	SAMHD1	Deoxynucleoside triphosphate triphosphohydrolase SAMHD1	27.3473	27.5112	27.408	27.4076	27.2034	27.5418	0.746231	-0.03793
Q9Y490	TLN1	Talin-1	32.5035	32.41	31.5328	30.5991	32.2954	31.7619	0.36801	-0.596647
Q9Y4F1	FARP1	FERM, ARHGEF and pleckstrin domain-containing protein 1	23.7215	24.8141	24.5886	24.8687	24.3569	24.5793	0.567373	0.22689
Q9Y5K8	ATP6V1D	V-type proton ATPase subunit D	23.2414	23.348	24.1331	23.6801	25.5456	25.8893	0.119612	1.46413
Q9Y5L4	TIMM13	Mitochondrial import inner membrane translocase subunit Tim13	23.5358	25.4841	25.602	24.1821	27.7106	27.0669	0.320171	1.44591
Q9Y5S9	RBM8A	RNA-binding protein 8A	25.633	27.1095	26.3733	27.5681	30.3743	27.0187	0.157791	1.94848
Q9Y5X3	SNX5	Sorting nexin-5	26.5931	26.712	26.2798	25.8339	26.6769	26.1604	0.333634	-0.304527
Q9Y678	COPG1	Coatomer subunit gamma-1	26.5823	28.0148	27.8117	27.2801	29.1856	28.8631	0.258507	0.973327
Q9Y696	CLIC4	Chloride intracellular channel protein 4	28.2092	28.3259	27.0885	26.5272	28.6719	27.9974	0.857958	-0.142347
Q9Y6N5	SQRDL	Sulfide:quinone oxidoreductase, mitochondrial	23.2744	25.5381	24.5512	23.5851	25.403	29.1649	0.417816	1.59642

## Sheet: Identified ECM
Accession	Description	Gene	Division	Category
Q03692	Collagen alpha-1(X) chain	COL10A1	Core matrisome	Collagens
P12107	Collagen alpha-1(XI) chain	COL11A1	Core matrisome	Collagens
Q99715	Collagen alpha-1(XII) chain	COL12A1	Core matrisome	Collagens
Q05707	Collagen alpha-1(XIV) chain	COL14A1	Core matrisome	Collagens
P39059	Collagen alpha-1(XV) chain	COL15A1	Core matrisome	Collagens
Q07092	Collagen alpha-1(XVI) chain	COL16A1	Core matrisome	Collagens
P39060	Collagen alpha-1(XVIII) chain	COL18A1	Core matrisome	Collagens
P02452	Collagen alpha-1(I) chain	COL1A1	Core matrisome	Collagens
P08123	Collagen alpha-2(I) chain	COL1A2	Core matrisome	Collagens
Q96P44	Collagen alpha-1(XXI) chain	COL21A1	Core matrisome	Collagens
Q8NFW1	Collagen alpha-1(XXII) chain	COL22A1	Core matrisome	Collagens
P02458	Collagen alpha-1(II) chain	COL2A1	Core matrisome	Collagens
P02461	Collagen alpha-1(III) chain	COL3A1	Core matrisome	Collagens
P02462	Collagen alpha-1(IV) chain	COL4A1	Core matrisome	Collagens
P08572	Collagen alpha-2(IV) chain	COL4A2	Core matrisome	Collagens
P20908	Collagen alpha-1(V) chain	COL5A1	Core matrisome	Collagens
P05997	Collagen alpha-2(V) chain	COL5A2	Core matrisome	Collagens
P25940	Collagen alpha-3(V) chain	COL5A3	Core matrisome	Collagens
P12109	Collagen alpha-1(VI) chain	COL6A1	Core matrisome	Collagens
P12110	Collagen alpha-2(VI) chain	COL6A2	Core matrisome	Collagens
P12111	Collagen alpha-3(VI) chain	COL6A3	Core matrisome	Collagens
A6NMZ7	Collagen alpha-6(VI) chain	COL6A6	Core matrisome	Collagens
Q02388	Collagen alpha-1(VII) chain	COL7A1	Core matrisome	Collagens
P27658	Collagen alpha-1(VIII) chain	COL8A1	Core matrisome	Collagens
P25067	Collagen alpha-2(VIII) chain	COL8A2	Core matrisome	Collagens
Q8IUX7	Adipocyte enhancer-binding protein 1	AEBP1	Core matrisome	ECM Glycoproteins
O00468	Agrin	AGRN	Core matrisome	ECM Glycoproteins
O75339	Cartilage intermediate layer protein 1	CILP	Core matrisome	ECM Glycoproteins
Q8IUL8	Cartilage intermediate layer protein 2	CILP2	Core matrisome	ECM Glycoproteins
Q96HD1	Protein disulfide isomerase CRELD1	CRELD1	Core matrisome	ECM Glycoproteins
Q9UGM3	Deleted in malignant brain tumors 1 protein	DMBT1	Core matrisome	ECM Glycoproteins
Q07507	Dermatopontin	DPT	Core matrisome	ECM Glycoproteins
Q16610	Extracellular matrix protein 1	ECM1	Core matrisome	ECM Glycoproteins
O94769	Extracellular matrix protein 2	ECM2	Core matrisome	ECM Glycoproteins
Q12805	EGF-containing fibulin-like extracellular matrix protein 1	EFEMP1	Core matrisome	ECM Glycoproteins
O95967	EGF-containing fibulin-like extracellular matrix protein 2	EFEMP2	Core matrisome	ECM Glycoproteins
Q9Y6C2	EMILIN-1	EMILIN1	Core matrisome	ECM Glycoproteins
P23142	Fibulin-1	FBLN1	Core matrisome	ECM Glycoproteins
P98095	Fibulin-2	FBLN2	Core matrisome	ECM Glycoproteins
Q9UBX5	Fibulin-5	FBLN5	Core matrisome	ECM Glycoproteins
P35555	Fibrillin-1	FBN1	Core matrisome	ECM Glycoproteins
P35556	Fibrillin-2	FBN2	Core matrisome	ECM Glycoproteins
P02671	Fibrinogen alpha chain	FGA	Core matrisome	ECM Glycoproteins
P02675	Fibrinogen beta chain	FGB	Core matrisome	ECM Glycoproteins
P02679	Fibrinogen gamma chain	FGG	Core matrisome	ECM Glycoproteins
Q14314	Fibroleukin	FGL2	Core matrisome	ECM Glycoproteins
P02751	Fibronectin	FN1	Core matrisome	ECM Glycoproteins
Q4ZHG4	Fibronectin type III domain-containing protein 1	FNDC1	Core matrisome	ECM Glycoproteins
P35858	Insulin-like growth factor-binding protein complex acid labile subunit	IGFALS	Core matrisome	ECM Glycoproteins
P18065	Insulin-like growth factor-binding protein 2	IGFBP2	Core matrisome	ECM Glycoproteins
P17936	Insulin-like growth factor-binding protein 3	IGFBP3	Core matrisome	ECM Glycoproteins
P22692	Insulin-like growth factor-binding protein 4	IGFBP4	Core matrisome	ECM Glycoproteins
P24593	Insulin-like growth factor-binding protein 5	IGFBP5	Core matrisome	ECM Glycoproteins
P24592	Insulin-like growth factor-binding protein 6	IGFBP6	Core matrisome	ECM Glycoproteins
Q16270	Insulin-like growth factor-binding protein 7	IGFBP7	Core matrisome	ECM Glycoproteins
P25391	Laminin subunit alpha-1	LAMA1	Core matrisome	ECM Glycoproteins
P24043	Laminin subunit alpha-2	LAMA2	Core matrisome	ECM Glycoproteins
Q16363	Laminin subunit alpha-4	LAMA4	Core matrisome	ECM Glycoproteins
O15230	Laminin subunit alpha-5	LAMA5	Core matrisome	ECM Glycoproteins
P07942	Laminin subunit beta-1	LAMB1	Core matrisome	ECM Glycoproteins
P55268	Laminin subunit beta-2	LAMB2	Core matrisome	ECM Glycoproteins
Q13751	Laminin subunit beta-3	LAMB3	Core matrisome	ECM Glycoproteins
P11047	Laminin subunit gamma-1	LAMC1	Core matrisome	ECM Glycoproteins
P02750	Leucine-rich alpha-2-glycoprotein	LRG1	Core matrisome	ECM Glycoproteins
Q14767	Latent-transforming growth factor beta-binding protein 2	LTBP2	Core matrisome	ECM Glycoproteins
Q8N2S1	Latent-transforming growth factor beta-binding protein 4	LTBP4	Core matrisome	ECM Glycoproteins
O00339	Matrilin-2	MATN2	Core matrisome	ECM Glycoproteins
P55081	Microfibrillar-associated protein 1	MFAP1	Core matrisome	ECM Glycoproteins
P55001	Microfibrillar-associated protein 2	MFAP2	Core matrisome	ECM Glycoproteins
P55083	Microfibril-associated glycoprotein 4	MFAP4	Core matrisome	ECM Glycoproteins
Q13361	Microfibrillar-associated protein 5	MFAP5	Core matrisome	ECM Glycoproteins
Q08431	Lactadherin	MFGE8	Core matrisome	ECM Glycoproteins
Q9H8L6	Multimerin-2	MMRN2	Core matrisome	ECM Glycoproteins
P14543	Nidogen-1	NID1	Core matrisome	ECM Glycoproteins
Q14112	Nidogen-2	NID2	Core matrisome	ECM Glycoproteins
Q15113	Procollagen C-endopeptidase enhancer 1	PCOLCE	Core matrisome	ECM Glycoproteins
Q92626	Peroxidasin homolog	PXDN	Core matrisome	ECM Glycoproteins
Q8IVN8	Somatomedin-B and thrombospondin type-1 domain-containing protein	SBSPON	Core matrisome	ECM Glycoproteins
Q9H3U7	SPARC-related modular calcium-binding protein 2	SMOC2	Core matrisome	ECM Glycoproteins
P09486	SPARC	SPARC	Core matrisome	ECM Glycoproteins
Q14515	SPARC-like protein 1	SPARCL1	Core matrisome	ECM Glycoproteins
Q9HCB6	Spondin-1	SPON1	Core matrisome	ECM Glycoproteins
P10451	Osteopontin	SPP1	Core matrisome	ECM Glycoproteins
P78539	Sushi repeat-containing protein SRPX	SRPX	Core matrisome	ECM Glycoproteins
O60687	Sushi repeat-containing protein SRPX2	SRPX2	Core matrisome	ECM Glycoproteins
Q15582	Transforming growth factor-beta-induced protein ig-h3	TGFBI	Core matrisome	ECM Glycoproteins
P35442	Thrombospondin-2	THBS2	Core matrisome	ECM Glycoproteins
P49746	Thrombospondin-3	THBS3	Core matrisome	ECM Glycoproteins
P35443	Thrombospondin-4	THBS4	Core matrisome	ECM Glycoproteins
Q6ZMP0	Thrombospondin type-1 domain-containing protein 4	THSD4	Core matrisome	ECM Glycoproteins
Q9GZM7	Tubulointerstitial nephritis antigen-like	TINAGL1	Core matrisome	ECM Glycoproteins
P24821	Tenascin	TNC	Core matrisome	ECM Glycoproteins
P22105	Tenascin-X	TNXB	Core matrisome	ECM Glycoproteins
Q6UXI7	Vitrin	VIT	Core matrisome	ECM Glycoproteins
P04004	Vitronectin	VTN	Core matrisome	ECM Glycoproteins
Q6PCB0	von Willebrand factor A domain-containing protein 1	VWA1	Core matrisome	ECM Glycoproteins
Q96SY0	Integrator complex subunit 14	VWA9	Core matrisome	ECM Glycoproteins
P04275	von Willebrand factor	VWF	Core matrisome	ECM Glycoproteins
O76076	WNT1-inducible-signaling pathway protein 2	WISP2	Core matrisome	ECM Glycoproteins
Q9BXN1	Asporin	ASPN	Core matrisome	Proteoglycans
P21810	Biglycan	BGN	Core matrisome	Proteoglycans
P07585	Decorin	DCN	Core matrisome	Proteoglycans
Q06828	Fibromodulin	FMOD	Core matrisome	Proteoglycans
Q96S86	Hyaluronan and proteoglycan link protein 3	HAPLN3	Core matrisome	Proteoglycans
P98160	Basement membrane-specific heparan sulfate proteoglycan core protein	HSPG2	Core matrisome	Proteoglycans
P51884	Lumican	LUM	Core matrisome	Proteoglycans
P20774	Mimecan	OGN	Core matrisome	Proteoglycans
Q7Z5L7	Podocan	PODN	Core matrisome	Proteoglycans
P51888	Prolargin	PRELP	Core matrisome	Proteoglycans
Q92954	Proteoglycan 4	PRG4	Core matrisome	Proteoglycans
P13611	Versican core protein	VCAN	Core matrisome	Proteoglycans
P01023	Alpha-2-macroglobulin	A2M	Matrisome-associated	ECM Regulators
O14672	Disintegrin and metalloproteinase domain-containing protein 10	ADAM10	Matrisome-associated	ECM Regulators
Q8TE57	A disintegrin and metalloproteinase with thrombospondin motifs 16	ADAMTS16	Matrisome-associated	ECM Regulators
P01019	Angiotensinogen	AGT	Matrisome-associated	ECM Regulators
P02760	Protein AMBP	AMBP	Matrisome-associated	ECM Regulators
P22792	Carboxypeptidase N subunit 2	CPN2	Matrisome-associated	ECM Regulators
P01034	Cystatin-C	CST3	Matrisome-associated	ECM Regulators
P04080	Cystatin-B	CSTB	Matrisome-associated	ECM Regulators
P10619	Lysosomal protective protein	CTSA	Matrisome-associated	ECM Regulators
P07858	Cathepsin B	CTSB	Matrisome-associated	ECM Regulators
P53634	Dipeptidyl peptidase 1	CTSC	Matrisome-associated	ECM Regulators
P07339	Cathepsin D	CTSD	Matrisome-associated	ECM Regulators
P08311	Cathepsin G	CTSG	Matrisome-associated	ECM Regulators
P09668	Pro-cathepsin H	CTSH	Matrisome-associated	ECM Regulators
P07711	Cathepsin L1	CTSL	Matrisome-associated	ECM Regulators
P25774	Cathepsin S	CTSS	Matrisome-associated	ECM Regulators
Q9UBR2	Cathepsin Z	CTSZ	Matrisome-associated	ECM Regulators
P08246	Neutrophil elastase	ELANE	Matrisome-associated	ECM Regulators
P00742	Coagulation factor X	F10	Matrisome-associated	ECM Regulators
P00748	Coagulation factor XII	F12	Matrisome-associated	ECM Regulators
P00488	Coagulation factor XIII A chain	F13A1	Matrisome-associated	ECM Regulators
P05160	Coagulation factor XIII B chain	F13B	Matrisome-associated	ECM Regulators
P00734	Prothrombin	F2	Matrisome-associated	ECM Regulators
P08709	Coagulation factor VII	F7	Matrisome-associated	ECM Regulators
P00740	Coagulation factor IX	F9	Matrisome-associated	ECM Regulators
Q14520	Hyaluronan-binding protein 2	HABP2	Matrisome-associated	ECM Regulators
P04196	Histidine-rich glycoprotein	HRG	Matrisome-associated	ECM Regulators
Q92743	Serine protease HTRA1	HTRA1	Matrisome-associated	ECM Regulators
P19827	Inter-alpha-trypsin inhibitor heavy chain H1	ITIH1	Matrisome-associated	ECM Regulators
P19823	Inter-alpha-trypsin inhibitor heavy chain H2	ITIH2	Matrisome-associated	ECM Regulators
Q06033	Inter-alpha-trypsin inhibitor heavy chain H3	ITIH3	Matrisome-associated	ECM Regulators
Q14624	Inter-alpha-trypsin inhibitor heavy chain H4	ITIH4	Matrisome-associated	ECM Regulators
P01042	Kininogen-1	KNG1	Matrisome-associated	ECM Regulators
Q32P28	Prolyl 3-hydroxylase 1	LEPRE1	Matrisome-associated	ECM Regulators
P08519	Apolipoprotein(a)	LPA	Matrisome-associated	ECM Regulators
P09238	Stromelysin-2	MMP10	Matrisome-associated	ECM Regulators
P51512	Matrix metalloproteinase-16	MMP16	Matrisome-associated	ECM Regulators
P08253	72 kDa type IV collagenase	MMP2	Matrisome-associated	ECM Regulators
P09237	Matrilysin	MMP7	Matrisome-associated	ECM Regulators
P14780	Matrix metalloproteinase-9	MMP9	Matrisome-associated	ECM Regulators
P13674	Prolyl 4-hydroxylase subunit alpha-1	P4HA1	Matrisome-associated	ECM Regulators
P00747	Plasminogen	PLG	Matrisome-associated	ECM Regulators
Q02809	Procollagen-lysine,2-oxoglutarate 5-dioxygenase 1	PLOD1	Matrisome-associated	ECM Regulators
O00469	Procollagen-lysine,2-oxoglutarate 5-dioxygenase 2	PLOD2	Matrisome-associated	ECM Regulators
O60568	Multifunctional procollagen lysine hydroxylase and glycosyltransferase LH3	PLOD3	Matrisome-associated	ECM Regulators
P20742	Pregnancy zone protein	PZP	Matrisome-associated	ECM Regulators
P01009	Alpha-1-antitrypsin	SERPINA1	Matrisome-associated	ECM Regulators
Q9UK55	Protein Z-dependent protease inhibitor	SERPINA10	Matrisome-associated	ECM Regulators
P01011	Alpha-1-antichymotrypsin	SERPINA3	Matrisome-associated	ECM Regulators
P29622	Kallistatin	SERPINA4	Matrisome-associated	ECM Regulators
P05154	Plasma serine protease inhibitor	SERPINA5	Matrisome-associated	ECM Regulators
P08185	Corticosteroid-binding globulin	SERPINA6	Matrisome-associated	ECM Regulators
P05543	Thyroxine-binding globulin	SERPINA7	Matrisome-associated	ECM Regulators
P30740	Leukocyte elastase inhibitor	SERPINB1	Matrisome-associated	ECM Regulators
P35237	Serpin B6	SERPINB6	Matrisome-associated	ECM Regulators
P50453	Serpin B9	SERPINB9	Matrisome-associated	ECM Regulators
P01008	Antithrombin-III	SERPINC1	Matrisome-associated	ECM Regulators
P05546	Heparin cofactor 2	SERPIND1	Matrisome-associated	ECM Regulators
P05121	Plasminogen activator inhibitor 1	SERPINE1	Matrisome-associated	ECM Regulators
P07093	Glia-derived nexin	SERPINE2	Matrisome-associated	ECM Regulators
P36955	Pigment epithelium-derived factor	SERPINF1	Matrisome-associated	ECM Regulators
P08697	Alpha-2-antiplasmin	SERPINF2	Matrisome-associated	ECM Regulators
P05155	Plasma protease C1 inhibitor	SERPING1	Matrisome-associated	ECM Regulators
P50454	Serpin H1	SERPINH1	Matrisome-associated	ECM Regulators
Q8IWU5	Extracellular sulfatase Sulf-2	SULF2	Matrisome-associated	ECM Regulators
P21980	Protein-glutamine gamma-glutamyltransferase 2	TGM2	Matrisome-associated	ECM Regulators
P01033	Metalloproteinase inhibitor 1	TIMP1	Matrisome-associated	ECM Regulators
P16035	Metalloproteinase inhibitor 2	TIMP2	Matrisome-associated	ECM Regulators
P04083	Annexin A1	ANXA1	Matrisome-associated	ECM-affiliated Proteins
P50995	Annexin A11	ANXA11	Matrisome-associated	ECM-affiliated Proteins
P07355	Annexin A2	ANXA2	Matrisome-associated	ECM-affiliated Proteins
P12429	Annexin A3	ANXA3	Matrisome-associated	ECM-affiliated Proteins
P09525	Annexin A4	ANXA4	Matrisome-associated	ECM-affiliated Proteins
P08758	Annexin A5	ANXA5	Matrisome-associated	ECM-affiliated Proteins
P08133	Annexin A6	ANXA6	Matrisome-associated	ECM-affiliated Proteins
P20073	Annexin A7	ANXA7	Matrisome-associated	ECM-affiliated Proteins
P02745	Complement C1q subcomponent subunit A	C1QA	Matrisome-associated	ECM-affiliated Proteins
P02746	Complement C1q subcomponent subunit B	C1QB	Matrisome-associated	ECM-affiliated Proteins
P02747	Complement C1q subcomponent subunit C	C1QC	Matrisome-associated	ECM-affiliated Proteins
Q9BXJ0	Complement C1q tumor necrosis factor-related protein 5	C1QTNF5	Matrisome-associated	ECM-affiliated Proteins
Q9Y240	C-type lectin domain family 11 member A	CLEC11A	Matrisome-associated	ECM-affiliated Proteins
P05452	Tetranectin	CLEC3B	Matrisome-associated	ECM-affiliated Proteins
Q9BWP8	Collectin-11	COLEC11	Matrisome-associated	ECM-affiliated Proteins
Q15485	Ficolin-2	FCN2	Matrisome-associated	ECM-affiliated Proteins
O75636	Ficolin-3	FCN3	Matrisome-associated	ECM-affiliated Proteins
P35052	Glypican-1	GPC1	Matrisome-associated	ECM-affiliated Proteins
Q9Y625	Glypican-6	GPC6	Matrisome-associated	ECM-affiliated Proteins
P02790	Hemopexin	HPX	Matrisome-associated	ECM-affiliated Proteins
P09382	Galectin-1	LGALS1	Matrisome-associated	ECM-affiliated Proteins
P17931	Galectin-3	LGALS3	Matrisome-associated	ECM-affiliated Proteins
P49257	Protein ERGIC-53	LMAN1	Matrisome-associated	ECM-affiliated Proteins
P15941	Mucin-1	MUC1	Matrisome-associated	ECM-affiliated Proteins
Q02817	Mucin-2	MUC2	Matrisome-associated	ECM-affiliated Proteins
Q6UX71	Plexin domain-containing protein 2	PLXDC2	Matrisome-associated	ECM-affiliated Proteins
O15031	Plexin-B2	PLXNB2	Matrisome-associated	ECM-affiliated Proteins
Q9UKU9	Angiopoietin-related protein 2	ANGPTL2	Matrisome-associated	Secreted Factors
P48061	Stromal cell-derived factor 1	CXCL12	Matrisome-associated	Secreted Factors
Q6KF10	Growth/differentiation factor 6	GDF6	Matrisome-associated	Secreted Factors
P51610	Host cell factor 1	HCFC1	Matrisome-associated	Secreted Factors
P41159	Leptin	LEP	Matrisome-associated	Secreted Factors
P21741	Midkine	MDK	Matrisome-associated	Secreted Factors
P26927	Hepatocyte growth factor-like protein	MST1	Matrisome-associated	Secreted Factors
Q9NRA1	Platelet-derived growth factor C	PDGFC	Matrisome-associated	Secreted Factors
P02776	Platelet factor 4	PF4	Matrisome-associated	Secreted Factors
P02775	Platelet basic protein	PPBP	Matrisome-associated	Secreted Factors
P23297	Protein S100-A1	S100A1	Matrisome-associated	Secreted Factors
P60903	Protein S100-A10	S100A10	Matrisome-associated	Secreted Factors
P31949	Protein S100-A11	S100A11	Matrisome-associated	Secreted Factors
P80511	Protein S100-A12	S100A12	Matrisome-associated	Secreted Factors
Q99584	Protein S100-A13	S100A13	Matrisome-associated	Secreted Factors
Q96FQ6	Protein S100-A16	S100A16	Matrisome-associated	Secreted Factors
P26447	Protein S100-A4	S100A4	Matrisome-associated	Secreted Factors
P06703	Protein S100-A6	S100A6	Matrisome-associated	Secreted Factors
P05109	Protein S100-A8	S100A8	Matrisome-associated	Secreted Factors
P06702	Protein S100-A9	S100A9	Matrisome-associated	Secreted Factors
P04271	Protein S100-B	S100B	Matrisome-associated	Secreted Factors
P25815	Protein S100-P	S100P	Matrisome-associated	Secreted Factors
Q8IWY4	Signal peptide, CUB and EGF-like domain-containing protein 1	SCUBE1	Matrisome-associated	Secreted Factors
Q8N474	Secreted frizzled-related protein 1	SFRP1	Matrisome-associated	Secreted Factors
Q96HF1	Secreted frizzled-related protein 2	SFRP2	Matrisome-associated	Secreted Factors
Q6FHJ7	Secreted frizzled-related protein 4	SFRP4	Matrisome-associated	Secreted Factors
Q93097	Protein Wnt-2b	WNT2B	Matrisome-associated	Secreted Factors

## Sheet: Quantified ECM
Accession	Description	Gene	Division	Category	LFQ intensity Ctrl_1	LFQ intensity Ctrl_2	LFQ intensity Ctrl_3	LFQ intensity Tumor_1	LFQ intensity Tumor_2	LFQ intensity Tumor_3	log2(Tumor/benign)	Pvalue			*Intensities are log2 transformed
Q14767	Latent-transforming growth factor beta-binding protein 2	LTBP2	Core matrisome	ECM Glycoproteins	32.3943	31.9457	30.9583	26.8896	26.0503	27.5402	-4.93942	0.00122578
P08758	Annexin A5	ANXA5	Matrisome-associated	ECM-affiliated Proteins	32.7691	32.8285	32.5799	30.9993	31.1797	31.4872	-1.50378	0.00249767
P08133	Annexin A6	ANXA6	Matrisome-associated	ECM-affiliated Proteins	33.4258	33.998	33.5962	31.7476	32.3364	32.2062	-1.57659	0.00308577
P05154	Plasma serine protease inhibitor	SERPINA5	Matrisome-associated	ECM Regulators	27.4599	27.5348	28.0709	26.1731	25.8067	26.277	-1.60295	0.00344596
P09382	Galectin-1	LGALS1	Matrisome-associated	ECM-affiliated Proteins	33.7092	33.9485	34.2632	31.9275	32.3172	32.6652	-1.6703	0.00422804
P20774	Mimecan	OGN	Core matrisome	Proteoglycans	35.5553	35.088	33.8832	30.3661	27.2119	29.0176	-5.97696	0.00964474
P51888	Prolargin	PRELP	Core matrisome	Proteoglycans	35.47	34.7438	34.0304	29.7621	27.4874	30.2316	-5.58774	0.0104895
P13674	Prolyl 4-hydroxylase subunit alpha-1	P4HA1	Matrisome-associated	ECM Regulators	25.4566	25.7542	26.5202	28.1817	28.1192	27.9409	2.17027	0.0167396
P07093	Glia-derived nexin	SERPINE2	Matrisome-associated	ECM Regulators	27.9234	30.602	30.0033	26.2938	24.8898	26.611	-3.57802	0.0272835
P22105	Tenascin-X	TNXB	Core matrisome	ECM Glycoproteins	34.8562	35.5824	35.3172	27.4713	24.5923	30.1919	-7.83343	0.0380623
Q9UBX5	Fibulin-5	FBLN5	Core matrisome	ECM Glycoproteins	33.0793	31.9391	30.7539	28.9393	25.5264	28.747	-4.18654	0.0420676
P35555	Fibrillin-1	FBN1	Core matrisome	ECM Glycoproteins	35.366	34.6018	35.9682	33.313	31.2886	33.4473	-2.62905	0.0431327
Q05707	Collagen alpha-1(XIV) chain	COL14A1	Core matrisome	Collagens	35.6241	36.4888	37.4718	32.6834	30.1282	34.2668	-4.16883	0.0570586
O00468	Agrin	AGRN	Core matrisome	ECM Glycoproteins	25.4908	24.3494	23.3234	29.3087	26.0389	27.3874	3.19047	0.0571616
Q14112	Nidogen-2	NID2	Core matrisome	ECM Glycoproteins	30.0643	30.1519	29.1003	29.1596	28.4482	28.1328	-1.192	0.0589446
P20073	Annexin A7	ANXA7	Matrisome-associated	ECM-affiliated Proteins	28.3972	28.3635	28.0205	27.6732	27.946	27.9538	-0.40275	0.0606233
P60903	Protein S100-A10	S100A10	Matrisome-associated	Secreted Factors	30.2201	29.6577	29.1727	27.0912	28.3505	28.7457	-1.62099	0.0620882
P35237	Serpin B6	SERPINB6	Matrisome-associated	ECM Regulators	28.7195	29.6463	29.0131	26.2746	27.9682	27.8339	-1.76743	0.0635055
P07858	Cathepsin B	CTSB	Matrisome-associated	ECM Regulators	28.001	28.1705	28.4036	29.453	29.8288	31.3578	2.0215	0.0686956
P21810	Biglycan	BGN	Core matrisome	Proteoglycans	35.6403	34.5245	33.2027	32.0609	29.6852	32.7659	-2.95184	0.0694788
P02679	Fibrinogen gamma chain	FGG	Core matrisome	ECM Glycoproteins	33.5396	33.164	33.8327	38.4485	35.0939	36.6131	3.20642	0.0753196
Q12805	EGF-containing fibulin-like extracellular matrix protein 1	EFEMP1	Core matrisome	ECM Glycoproteins	30.8177	30.4706	29.2023	29.2744	27.8035	28.7257	-1.56232	0.0758345
Q8IUX7	Adipocyte enhancer-binding protein 1	AEBP1	Core matrisome	ECM Glycoproteins	32.7	32.7707	31.9193	30.4988	27.4172	30.1398	-3.11146	0.0759867
Q99715	Collagen alpha-1(XII) chain	COL12A1	Core matrisome	Collagens	35.9046	35.534	35.2138	33.3846	30.3513	33.3197	-3.19893	0.0801737
P07585	Decorin	DCN	Core matrisome	Proteoglycans	35.1172	34.87	34.9031	32.7768	28.9957	31.9378	-3.72666	0.0823576
P21741	Midkine	MDK	Matrisome-associated	Secreted Factors	29.3018	29.9847	29.7333	27.0456	28.6749	28.6686	-1.54355	0.090538
P31949	Protein S100-A11	S100A11	Matrisome-associated	Secreted Factors	28.6576	29.3131	27.6099	29.0859	30.6376	30.9976	1.71349	0.0913934
P02675	Fibrinogen beta chain	FGB	Core matrisome	ECM Glycoproteins	33.8047	33.4557	34.1358	38.8414	35.1097	36.9668	3.17386	0.0939861
P02671	Fibrinogen alpha chain	FGA	Core matrisome	ECM Glycoproteins	33.8421	33.4711	34.4704	38.2127	35.1752	36.0409	2.54839	0.0945046
P51884	Lumican	LUM	Core matrisome	Proteoglycans	35.711	35.5047	34.7513	33.6051	30.4449	33.3967	-2.84007	0.0988866
P07355	Annexin A2	ANXA2	Matrisome-associated	ECM-affiliated Proteins	33.7394	33.489	33.4452	32.128	33.134	32.8926	-0.839687	0.0989553
Q07507	Dermatopontin	DPT	Core matrisome	ECM Glycoproteins	31.2131	31.8382	31.7002	29.8627	26.6051	29.5298	-2.91796	0.101614
Q9Y6C2	EMILIN-1	EMILIN1	Core matrisome	ECM Glycoproteins	32.6847	33.0589	34.611	32.3102	29.467	31.7089	-2.2895	0.103119
P49257	Protein ERGIC-53	LMAN1	Matrisome-associated	ECM-affiliated Proteins	28.2489	28.8236	28.768	28.8276	29.27	29.1698	0.47566	0.110273
P39059	Collagen alpha-1(XV) chain	COL15A1	Core matrisome	Collagens	23.4034	25.3404	24.8599	26.051	27.1514	25.2763	1.62498	0.111383
P12109	Collagen alpha-1(VI) chain	COL6A1	Core matrisome	Collagens	36.2172	36.4843	36.6375	34.5614	31.8659	34.9997	-2.63733	0.112544
Q06828	Fibromodulin	FMOD	Core matrisome	Proteoglycans	33.0001	32.7217	32.6601	31.0732	26.2363	29.5156	-3.85228	0.113208
P12111	Collagen alpha-3(VI) chain	COL6A3	Core matrisome	Collagens	37.4276	37.8465	37.8078	36.1196	33.5925	36.3646	-2.33505	0.115758
P08311	Cathepsin G	CTSG	Matrisome-associated	ECM Regulators	27.6789	27.1346	23.759	28.4151	28.3676	31.1881	3.13277	0.116711
O95967	EGF-containing fibulin-like extracellular matrix protein 2	EFEMP2	Core matrisome	ECM Glycoproteins	29.5631	30.4691	30.8706	28.8078	24.9533	28.1879	-2.98458	0.118872
O60687	Sushi repeat-containing protein SRPX2	SRPX2	Core matrisome	ECM Glycoproteins	28.137	27.6672	28.2371	27.5292	25.3224	26.4401	-1.58318	0.122237
Q9GZM7	Tubulointerstitial nephritis antigen-like	TINAGL1	Core matrisome	ECM Glycoproteins	27.1029	25.7491	25.9994	23.8407	24.8784	25.8459	-1.42875	0.122717
P12110	Collagen alpha-2(VI) chain	COL6A2	Core matrisome	Collagens	35.4686	35.7345	35.925	34.0751	31.3172	34.355	-2.46027	0.123916
P05452	Tetranectin	CLEC3B	Matrisome-associated	ECM-affiliated Proteins	30.2079	30.1146	30.0085	28.9968	26.4601	28.7139	-2.05339	0.124082
P35052	Glypican-1	GPC1	Matrisome-associated	ECM-affiliated Proteins	30.6069	32.6713	30.8783	24.2825	28.7087	29.5695	-3.86522	0.129031
P04083	Annexin A1	ANXA1	Matrisome-associated	ECM-affiliated Proteins	32.0459	32.2375	32.5857	29.1478	30.3292	31.8104	-1.86057	0.131833
P17931	Galectin-3	LGALS3	Matrisome-associated	ECM-affiliated Proteins	31.4149	30.8964	30.3374	27.3759	29.0864	30.3098	-1.95884	0.136072
O94769	Extracellular matrix protein 2	ECM2	Core matrisome	ECM Glycoproteins	26.6761	26.6064	28.6898	26.2054	23.5566	26.0809	-2.04313	0.140734
P26447	Protein S100-A4	S100A4	Matrisome-associated	Secreted Factors	28.7707	27.3185	24.4577	30.1814	28.3819	30.4917	2.83601	0.140992
P02452	Collagen alpha-1(I) chain	COL1A1	Core matrisome	Collagens	40.12	39.6164	40.2712	37.9014	32.9678	37.7732	-3.7884	0.142865
P01008	Antithrombin-III	SERPINC1	Matrisome-associated	ECM Regulators	34.0918	34.1735	33.9811	33.2383	30.0364	32.3097	-2.22065	0.144199
P08123	Collagen alpha-2(I) chain	COL1A2	Core matrisome	Collagens	39.7889	39.1747	39.7143	37.5445	32.5665	37.3064	-3.75349	0.144741
P05997	Collagen alpha-2(V) chain	COL5A2	Core matrisome	Collagens	33.3077	33.0677	32.5219	31.1224	27.4462	31.6467	-2.89398	0.156284
P02461	Collagen alpha-1(III) chain	COL3A1	Core matrisome	Collagens	38.0064	37.2653	38.0649	35.6233	30.662	35.9056	-3.71528	0.158091
Q02809	Procollagen-lysine,2-oxoglutarate 5-dioxygenase 1	PLOD1	Matrisome-associated	ECM Regulators	24.6275	27.4228	28.076	29.6772	28.3807	28.5907	2.17408	0.165757
Q92626	Peroxidasin homolog	PXDN	Core matrisome	ECM Glycoproteins	25.1914	27.2057	25.3988	27.4917	27.7445	26.3879	1.27601	0.181469
P00488	Coagulation factor XIII A chain	F13A1	Matrisome-associated	ECM Regulators	29.5163	30.501	29.2487	30.9083	29.8803	31.0164	0.84628	0.182712
P35443	Thrombospondin-4	THBS4	Core matrisome	ECM Glycoproteins	29.7601	30.7654	30.2899	30.263	29.0325	29.1894	-0.776843	0.188926
P05109	Protein S100-A8	S100A8	Matrisome-associated	Secreted Factors	29.737	27.5679	25.1103	29.3088	28.938	32.0568	2.62946	0.194453
P18065	Insulin-like growth factor-binding protein 2	IGFBP2	Core matrisome	ECM Glycoproteins	24.4253	26.7715	26.3252	27.7261	25.9592	28.7562	1.63981	0.207457
P07339	Cathepsin D	CTSD	Matrisome-associated	ECM Regulators	29.5642	29.5554	29.1668	30.1407	29.704	31.7311	1.09647	0.213304
P20908	Collagen alpha-1(V) chain	COL5A1	Core matrisome	Collagens	33.5441	33.1287	32.7289	31.7341	26.8225	32.0181	-2.94234	0.221447
P29622	Kallistatin	SERPINA4	Matrisome-associated	ECM Regulators	29.4814	29.2181	29.9141	28.6462	25.6717	28.9032	-1.79752	0.222092
P06702	Protein S100-A9	S100A9	Matrisome-associated	Secreted Factors	31.1715	28.8455	24.1973	31.4563	30.1879	32.9294	3.4531	0.228367
P04080	Cystatin-B	CSTB	Matrisome-associated	ECM Regulators	28.385	29.5111	28.1192	28.58	29.975	30.5845	1.04139	0.234085
P25391	Laminin subunit alpha-1	LAMA1	Core matrisome	ECM Glycoproteins	25.0637	24.3567	23.8038	28.88	25.3406	25.0124	2.00296	0.242747
P55001	Microfibrillar-associated protein 2	MFAP2	Core matrisome	ECM Glycoproteins	31.3913	30.4777	31.107	31.0209	26.234	29.1241	-2.19899	0.252518
P50453	Serpin B9	SERPINB9	Matrisome-associated	ECM Regulators	24.8151	25.882	25.1037	24.084	25.1441	24.8145	-0.586077	0.259841
Q92743	Serine protease HTRA1	HTRA1	Matrisome-associated	ECM Regulators	27.087	26.5948	24.024	27.9643	26.1189	28.0804	1.48596	0.272613
P13611	Versican core protein	VCAN	Core matrisome	Proteoglycans	28.239	28.542	23.5951	30.3472	27.4444	29.6659	2.3605	0.283821
P00748	Coagulation factor XII	F12	Matrisome-associated	ECM Regulators	29.1715	28.8015	29.5085	29.1551	27.0621	28.6273	-0.87901	0.295007
P02747	Complement C1q subcomponent subunit C	C1QC	Matrisome-associated	ECM-affiliated Proteins	27.6615	27.5857	27.9176	28.627	27.5153	30.0995	1.02569	0.303336
P02746	Complement C1q subcomponent subunit B	C1QB	Matrisome-associated	ECM-affiliated Proteins	27.5008	27.6729	27.9801	28.8683	27.3512	30.3456	1.13708	0.31815
Q9HCB6	Spondin-1	SPON1	Core matrisome	ECM Glycoproteins	29.5778	29.8062	27.7718	29.0101	24.412	28.2412	-1.83085	0.331249
Q99584	Protein S100-A13	S100A13	Matrisome-associated	Secreted Factors	28.085	28.6319	27.7214	26.6863	27.1352	28.5281	-0.696197	0.34297
P36955	Pigment epithelium-derived factor	SERPINF1	Matrisome-associated	ECM Regulators	31.0791	31.7558	31.6745	31.1392	28.6041	31.451	-1.10507	0.344634
P08185	Corticosteroid-binding globulin	SERPINA6	Matrisome-associated	ECM Regulators	29.0415	28.8379	30.0424	29.2636	25.786	28.8549	-1.33908	0.347918
P06703	Protein S100-A6	S100A6	Matrisome-associated	Secreted Factors	30.3936	29.9439	29.1476	28.3014	28.121	30.4477	-0.871663	0.373835
P04004	Vitronectin	VTN	Core matrisome	ECM Glycoproteins	31.7932	30.7413	32.0201	35.3536	30.2782	34.117	1.73142	0.375388
P09525	Annexin A4	ANXA4	Matrisome-associated	ECM-affiliated Proteins	29.5831	29.469	28.7651	28.3963	27.7796	29.705	-0.645407	0.381553
P02760	Protein AMBP	AMBP	Matrisome-associated	ECM Regulators	31.6792	32.3059	31.6547	32.3618	28.6422	31.0753	-1.18684	0.390514
P05543	Thyroxine-binding globulin	SERPINA7	Matrisome-associated	ECM Regulators	27.56	27.4686	28.5149	28.0858	24.9878	27.382	-1.02932	0.390637
P24821	Tenascin	TNC	Core matrisome	ECM Glycoproteins	27.7746	26.6029	30.1255	28.8076	28.5262	30.6493	1.16006	0.407906
P05546	Heparin cofactor 2	SERPIND1	Matrisome-associated	ECM Regulators	30.6839	30.2524	30.8222	30.901	27.913	30.2767	-0.889267	0.432409
P02790	Hemopexin	HPX	Matrisome-associated	ECM-affiliated Proteins	34.1158	34.1368	34.9128	34.813	32.0921	33.9	-0.786797	0.433188
P00747	Plasminogen	PLG	Matrisome-associated	ECM Regulators	31.9404	31.8957	33.312	35.628	31.0724	34.4135	1.32189	0.439291
Q9BWP8	Collectin-11	COLEC11	Matrisome-associated	ECM-affiliated Proteins	27.821	28.1881	25.3601	26.0304	24.6652	27.5588	-1.03829	0.442621
P01019	Angiotensinogen	AGT	Matrisome-associated	ECM Regulators	30.4969	30.4526	31.4376	31.2669	27.9337	30.3325	-0.951357	0.443546
P07942	Laminin subunit beta-1	LAMB1	Core matrisome	ECM Glycoproteins	28.3073	29.6935	26.0617	30.4011	28.8628	28.0292	1.07685	0.449864
P35556	Fibrillin-2	FBN2	Core matrisome	ECM Glycoproteins	26.4855	24.8489	25.2488	33.2197	24.973	25.4951	2.36821	0.469402
Q06033	Inter-alpha-trypsin inhibitor heavy chain H3	ITIH3	Matrisome-associated	ECM Regulators	24.4058	28.265	27.2531	30.1092	26.0796	27.6505	1.30519	0.472233
P01042	Kininogen-1	KNG1	Matrisome-associated	ECM Regulators	31.7593	32.0636	33.0692	32.6456	29.784	32.1106	-0.783927	0.479677
Q08431	Lactadherin	MFGE8	Core matrisome	ECM Glycoproteins	27.8419	26.5084	26.0976	27.1373	23.9244	26.6748	-0.903797	0.482773
P02751	Fibronectin	FN1	Core matrisome	ECM Glycoproteins	33.6831	33.4564	33.1493	35.1191	32.8691	33.9681	0.55586	0.484927
Q15582	Transforming growth factor-beta-induced protein ig-h3	TGFBI	Core matrisome	ECM Glycoproteins	32.8771	33.1888	33.3942	33.0212	29.7952	33.6257	-1.006	0.487207
P08572	Collagen alpha-2(IV) chain	COL4A2	Core matrisome	Collagens	29.7331	28.7455	28.5789	29.9359	29.2192	28.9583	0.351923	0.491962
Q16363	Laminin subunit alpha-4	LAMA4	Core matrisome	ECM Glycoproteins	28.0282	28.9011	25.9482	26.8357	27.4485	26.4389	-0.71814	0.505121
P24043	Laminin subunit alpha-2	LAMA2	Core matrisome	ECM Glycoproteins	23.9046	23.01	23.9888	28.9352	23.8172	22.7272	1.52539	0.510258
P00734	Prothrombin	F2	Matrisome-associated	ECM Regulators	31.8386	31.5066	32.672	34.6611	30.8058	33.2763	0.908653	0.510399
Q15113	Procollagen C-endopeptidase enhancer 1	PCOLCE	Core matrisome	ECM Glycoproteins	29.7715	30.3091	30.1992	30.7574	25.3728	30.1321	-1.33915	0.513853
P09486	SPARC	SPARC	Core matrisome	ECM Glycoproteins	29.4183	29.7458	28.7367	28.7143	29.4588	28.9278	-0.26663	0.514681
P35858	Insulin-like growth factor-binding protein complex acid labile subunit	IGFALS	Core matrisome	ECM Glycoproteins	26.9952	25.9399	27.7672	28.5944	25.3605	29.5082	0.92023	0.553661
P02458	Collagen alpha-1(II) chain	COL2A1	Core matrisome	Collagens	30.1793	29.7409	32.575	32.7571	26.5616	29.1852	-1.33042	0.554813
P98160	Basement membrane-specific heparan sulfate proteoglycan core protein	HSPG2	Core matrisome	Proteoglycans	32.8009	32.5831	31.3737	32.4368	31.5316	31.7985	-0.330233	0.565978
P23142	Fibulin-1	FBLN1	Core matrisome	ECM Glycoproteins	31.1714	30.1435	29.616	30.1529	29.0782	30.6009	-0.366313	0.599038
P55268	Laminin subunit beta-2	LAMB2	Core matrisome	ECM Glycoproteins	29.2056	28.7416	29.4429	29.4313	28.9982	28.2935	-0.22237	0.604922
P02462	Collagen alpha-1(IV) chain	COL4A1	Core matrisome	Collagens	29.6385	28.7535	28.637	29.6149	28.9259	29.1225	0.211427	0.609348
P26927	Hepatocyte growth factor-like protein	MST1	Matrisome-associated	Secreted Factors	29.2665	29.8487	30.1455	31.1731	25.2656	29.7542	-1.02264	0.625016
P04275	von Willebrand factor	VWF	Core matrisome	ECM Glycoproteins	26.8236	27.6156	25.9262	26.9069	26.8151	27.4765	0.277697	0.640323
P12429	Annexin A3	ANXA3	Matrisome-associated	ECM-affiliated Proteins	27.0042	27.5106	24.4148	26.636	25.0535	29.8252	0.86173	0.642108
P02750	Leucine-rich alpha-2-glycoprotein	LRG1	Core matrisome	ECM Glycoproteins	29.1885	29.5477	29.9001	31.989	28.6273	29.5933	0.52446	0.654813
Q14520	Hyaluronan-binding protein 2	HABP2	Matrisome-associated	ECM Regulators	26.8764	27.4447	27.922	29.2525	25.7209	28.895	0.541747	0.681808
P04196	Histidine-rich glycoprotein	HRG	Matrisome-associated	ECM Regulators	31.0701	30.2529	31.5926	32.2865	28.0135	30.8002	-0.605157	0.683283
P22792	Carboxypeptidase N subunit 2	CPN2	Matrisome-associated	ECM Regulators	25.9192	25.6441	27.269	27.7202	25.2366	27.0059	0.37679	0.697451
P98095	Fibulin-2	FBLN2	Core matrisome	ECM Glycoproteins	27.2281	27.0117	24.5786	25.3284	26.6703	28.2757	0.48537	0.707254
P21980	Protein-glutamine gamma-glutamyltransferase 2	TGM2	Matrisome-associated	ECM Regulators	29.401	26.7233	24.0127	25.0801	28.6629	28.5086	0.70491	0.736843
P39060	Collagen alpha-1(XVIII) chain	COL18A1	Core matrisome	Collagens	29.9609	30.3206	30.1325	30.7528	29.4039	30.7895	0.177453	0.737738
P11047	Laminin subunit gamma-1	LAMC1	Core matrisome	ECM Glycoproteins	30.3344	30.5521	29.9815	31.1069	29.6483	29.656	-0.152293	0.789633
P19823	Inter-alpha-trypsin inhibitor heavy chain H2	ITIH2	Matrisome-associated	ECM Regulators	31.4217	31.7255	32.6079	32.9025	29.3195	32.4769	-0.35205	0.790218
P08697	Alpha-2-antiplasmin	SERPINF2	Matrisome-associated	ECM Regulators	30.527	30.3207	31.2273	33.2366	28.2915	31.9013	0.451477	0.790505
P50995	Annexin A11	ANXA11	Matrisome-associated	ECM-affiliated Proteins	29.3342	29.2082	29.0896	28.7842	28.3321	30.0576	-0.15268	0.796353
P01011	Alpha-1-antichymotrypsin	SERPINA3	Matrisome-associated	ECM Regulators	32.5281	33.0358	33.4681	34.5751	31.6834	33.5069	0.244477	0.804689
Q16610	Extracellular matrix protein 1	ECM1	Core matrisome	ECM Glycoproteins	27.0583	26.5546	27.0255	29.6759	24.7489	27.375	0.387113	0.81175
Q6PCB0	von Willebrand factor A domain-containing protein 1	VWA1	Core matrisome	ECM Glycoproteins	28.042	27.206	25.4337	26.7112	27.3535	27.2532	0.212073	0.811857
P00740	Coagulation factor IX	F9	Matrisome-associated	ECM Regulators	29.6545	28.6697	28.2634	30.7503	26.6245	30.2465	0.34455	0.820546
P01009	Alpha-1-antitrypsin	SERPINA1	Matrisome-associated	ECM Regulators	34.9521	35.4798	35.6583	36.7724	33.5439	35.107	-0.222307	0.835929
Q14624	Inter-alpha-trypsin inhibitor heavy chain H4	ITIH4	Matrisome-associated	ECM Regulators	32.0742	32.2063	32.7316	33.6465	30.6624	32.1041	-0.19971	0.840534
P78539	Sushi repeat-containing protein SRPX	SRPX	Core matrisome	ECM Glycoproteins	23.128	24.6557	26.463	25.1985	25.4006	24.2973	0.21656	0.848292
Q16270	Insulin-like growth factor-binding protein 7	IGFBP7	Core matrisome	ECM Glycoproteins	27.5818	27.9386	23.1232	24.444	27.199	25.9834	-0.339087	0.858151
O15230	Laminin subunit alpha-5	LAMA5	Core matrisome	ECM Glycoproteins	28.0576	27.1499	26.9701	28.4586	26.6931	27.3531	0.109087	0.869195
O15031	Plexin-B2	PLXNB2	Matrisome-associated	ECM-affiliated Proteins	25.3129	25.5161	25.712	24.8976	26.5435	25.37	0.0900067	0.872914
P30740	Leukocyte elastase inhibitor	SERPINB1	Matrisome-associated	ECM Regulators	28.3139	28.9952	28.4375	26.8557	28.3119	30.194	-0.128343	0.907689
P14543	Nidogen-1	NID1	Core matrisome	ECM Glycoproteins	28.8735	28.6506	28.2933	30.0104	28.2599	27.7174	0.05677	0.943032
P01033	Metalloproteinase inhibitor 1	TIMP1	Matrisome-associated	ECM Regulators	29.9137	29.126	26.031	28.6277	26.7366	29.3807	-0.10853	0.943359
P01023	Alpha-2-macroglobulin	A2M	Matrisome-associated	ECM Regulators	33.5912	33.8701	32.6184	34.2562	31.6955	33.9944	-0.0445733	0.963687
P50454	Serpin H1	SERPINH1	Matrisome-associated	ECM Regulators	31.5768	32.7134	32.6478	31.7141	33.0326	32.1636	-0.00925667	0.987009
P05155	Plasma protease C1 inhibitor	SERPING1	Matrisome-associated	ECM Regulators	31.4675	31.6408	31.7465	32.7296	30.1622	32.0029	0.0132733	0.987755
P19827	Inter-alpha-trypsin inhibitor heavy chain H1	ITIH1	Matrisome-associated	ECM Regulators	31.1924	31.0205	31.9524	32.9284	29.4458	31.7902	-0.000306667	0.999793
